# Supplementary material for: A Multi‐Dimensional Approach to Map Disease Relationships Challenges Classical Disease Views
Source: Adv Sci (Weinh). 2024 Jun 5;11(30):2401754. doi: 10.1002/advs.202401754 (PMC11321629; doi:10.1002/advs.202401754)
Supplement: Supplementary file 2 — Supporting Information [file ADVS-11-2401754-s003.xlsx]

## Sheet: Associated_genes
Gene_ID	Number_assoc_diseases	Percentage_assoc_diseases	Number_linked_PMIDs	Percentage_linked_PMIDs
ENSG00000070882	59	0.77	69	0.01
ENSG00000099985	423	5.55	185	0.03
ENSG00000145623	263	3.45	89	0.01
ENSG00000036473	627	8.23	122	0.02
ENSG00000083720	138	1.81	59	0.01
ENSG00000180914	342	4.49	426	0.06
ENSG00000109991	188	2.47	65	0.01
ENSG00000169313	340	4.46	235	0.03
ENSG00000182162	93	1.22	21	0
ENSG00000110811	333	4.37	24	0
ENSG00000149380	58	0.76	23	0
ENSG00000070756	169	2.22	421	0.06
ENSG00000142623	57	0.75	30	0
ENSG00000117115	198	2.6	77	0.01
ENSG00000168092	180	2.36	56	0.01
ENSG00000149269	182	2.39	542	0.07
ENSG00000077264	95	1.25	88	0.01
ENSG00000083093	262	3.44	268	0.04
ENSG00000115421	101	1.33	28	0
ENSG00000116183	151	1.98	54	0.01
ENSG00000198682	125	1.64	60	0.01
ENSG00000116288	417	5.47	527	0.07
ENSG00000173193	123	1.61	49	0.01
ENSG00000135903	356	4.67	252	0.03
ENSG00000196092	427	5.61	200	0.03
ENSG00000009709	207	2.72	89	0.01
ENSG00000125618	384	5.04	249	0.03
ENSG00000163939	380	4.99	196	0.03
ENSG00000185630	428	5.62	175	0.02
ENSG00000166228	673	8.83	61	0.01
ENSG00000197111	117	1.54	279	0.04
ENSG00000124253	290	3.81	101	0.01
ENSG00000166803	809	10.62	94	0.01
ENSG00000078674	174	2.28	177	0.02
ENSG00000132646	1178	15.46	899	0.12
ENSG00000106333	89	1.17	48	0.01
ENSG00000117650	125	1.64	190	0.03
ENSG00000188986	47	0.62	87	0.01
ENSG00000101158	497	6.52	67	0.01
ENSG00000214357	25	0.33	10	0
ENSG00000162992	292	3.83	131	0.02
ENSG00000122859	128	1.68	68	0.01
ENSG00000196712	1135	14.9	591	0.08
ENSG00000186575	749	9.83	375	0.05
ENSG00000163531	185	2.43	66	0.01
ENSG00000101096	299	3.92	246	0.03
ENSG00000116044	834	10.95	1715	0.24
ENSG00000147862	294	3.86	114	0.02
ENSG00000077150	267	3.5	328	0.05
ENSG00000100906	599	7.86	681	0.09
ENSG00000146232	152	2	67	0.01
ENSG00000134259	924	12.13	396	0.05
ENSG00000196865	56	0.74	38	0.01
ENSG00000145912	70	0.92	109	0.01
ENSG00000087303	136	1.79	59	0.01
ENSG00000125820	138	1.81	38	0.01
ENSG00000167034	208	2.73	124	0.02
ENSG00000146938	69	0.91	67	0.01
ENSG00000087095	118	1.55	97	0.01
ENSG00000091106	280	3.68	76	0.01
ENSG00000162711	954	12.52	1089	0.15
ENSG00000174885	142	1.86	41	0.01
ENSG00000167634	85	1.12	81	0.01
ENSG00000239672	190	2.49	393	0.05
ENSG00000243678	116	1.52	155	0.02
ENSG00000103202	58	0.76	67	0.01
ENSG00000172113	62	0.81	24	0
ENSG00000166741	272	3.57	116	0.02
ENSG00000112992	362	4.75	81	0.01
ENSG00000141101	84	1.1	104	0.01
ENSG00000188976	341	4.48	107	0.01
ENSG00000007171	1267	16.63	825	0.11
ENSG00000163072	71	0.93	30	0
ENSG00000148400	564	7.4	1527	0.21
ENSG00000134250	403	5.29	346	0.05
ENSG00000074181	423	5.55	474	0.07
ENSG00000185269	111	1.46	16	0
ENSG00000007952	271	3.56	220	0.03
ENSG00000086991	391	5.13	370	0.05
ENSG00000181163	444	5.83	1040	0.14
ENSG00000163273	319	4.19	113	0.02
ENSG00000169418	510	6.69	96	0.01
ENSG00000114388	102	1.34	58	0.01
ENSG00000164128	236	3.1	85	0.01
ENSG00000181019	454	5.96	615	0.08
ENSG00000131910	327	4.29	156	0.02
ENSG00000012504	471	6.18	307	0.04
ENSG00000278570	232	3.05	65	0.01
ENSG00000113580	1109	14.56	1232	0.17
ENSG00000123358	320	4.2	286	0.04
ENSG00000153234	257	3.37	218	0.03
ENSG00000119508	285	3.74	127	0.02
ENSG00000116833	405	5.32	181	0.02
ENSG00000148200	171	2.24	37	0.01
ENSG00000213281	475	6.24	629	0.09
ENSG00000157168	518	6.8	546	0.08
ENSG00000169752	90	1.18	37	0.01
ENSG00000118257	213	2.8	155	0.02
ENSG00000171119	248	3.26	27	0
ENSG00000179915	163	2.14	158	0.02
ENSG00000165671	347	4.56	128	0.02
ENSG00000109685	239	3.14	169	0.02
ENSG00000147548	171	2.24	73	0.01
ENSG00000116981	449	5.89	25	0
ENSG00000076685	166	2.18	110	0.02
ENSG00000122643	285	3.74	58	0.01
ENSG00000185652	705	9.25	117	0.02
ENSG00000225950	301	3.95	70	0.01
ENSG00000065057	112	1.47	87	0.01
ENSG00000182667	463	6.08	39	0.01
ENSG00000198400	797	10.46	407	0.06
ENSG00000148053	613	8.05	391	0.05
ENSG00000140538	414	5.43	198	0.03
ENSG00000101188	223	2.93	101	0.01
ENSG00000090273	48	0.63	147	0.02
ENSG00000106268	145	1.9	131	0.02
ENSG00000143228	94	1.23	88	0.01
ENSG00000137497	176	2.31	281	0.04
ENSG00000126883	158	2.07	184	0.03
ENSG00000125450	61	0.8	97	0.01
ENSG00000108559	69	0.91	116	0.02
ENSG00000110713	176	2.31	285	0.04
ENSG00000269405	47	0.62	30	0
ENSG00000269437	48	0.63	16	0
ENSG00000132661	54	0.71	40	0.01
ENSG00000109205	73	0.96	27	0
ENSG00000115758	400	5.25	112	0.02
ENSG00000198408	582	7.64	100	0.01
ENSG00000106809	228	2.99	72	0.01
ENSG00000147162	259	3.4	324	0.04
ENSG00000102837	174	2.28	90	0.01
ENSG00000173391	312	4.1	326	0.04
ENSG00000127083	212	2.78	18	0
ENSG00000183715	123	1.61	61	0.01
ENSG00000170683	20	0.26	8	0
ENSG00000169208	19	0.25	6	0
ENSG00000254737	25	0.33	5	0
ENSG00000182634	23	0.3	4	0
ENSG00000176231	35	0.46	3	0
ENSG00000172519	27	0.35	4	0
ENSG00000196184	46	0.6	11	0
ENSG00000173285	29	0.38	4	0
ENSG00000197591	34	0.45	4	0
ENSG00000186881	35	0.46	4	0
ENSG00000171054	13	0.17	9	0
ENSG00000196772	34	0.45	3	0
ENSG00000177174	15	0.2	4	0
ENSG00000172146	34	0.45	11	0
ENSG00000221888	24	0.32	9	0
ENSG00000171481	16	0.21	6	0
ENSG00000170929	25	0.33	5	0
ENSG00000197887	36	0.47	3	0
ENSG00000187080	20	0.26	3	0
ENSG00000177476	16	0.21	4	0
ENSG00000188558	32	0.42	7	0
ENSG00000203663	26	0.34	5	0
ENSG00000198601	26	0.34	3	0
ENSG00000171180	17	0.22	7	0
ENSG00000175143	36	0.47	8	0
ENSG00000177201	16	0.21	5	0
ENSG00000187701	18	0.24	3	0
ENSG00000177212	20	0.26	5	0
ENSG00000181733	32	0.42	5	0
ENSG00000159961	24	0.32	10	0
ENSG00000221840	35	0.46	5	0
ENSG00000258817	21	0.28	4	0
ENSG00000171014	28	0.37	3	0
ENSG00000165762	13	0.17	4	0
ENSG00000176281	12	0.16	4	0
ENSG00000182652	23	0.3	4	0
ENSG00000172208	19	0.25	7	0
ENSG00000176895	34	0.45	3	0
ENSG00000197428	31	0.41	4	0
ENSG00000176893	36	0.47	4	0
ENSG00000182070	35	0.46	8	0
ENSG00000205495	37	0.49	2	0
ENSG00000181074	37	0.49	4	0
ENSG00000184478	30	0.39	3	0
ENSG00000172320	15	0.2	4	0
ENSG00000172365	29	0.38	5	0
ENSG00000205029	14	0.18	3	0
ENSG00000186119	28	0.37	4	0
ENSG00000236032	10	0.13	4	0
ENSG00000197938	93	1.22	4	0
ENSG00000232382	12	0.16	5	0
ENSG00000205030	26	0.34	4	0
ENSG00000255012	33	0.43	3	0
ENSG00000174937	27	0.35	6	0
ENSG00000181371	28	0.37	5	0
ENSG00000183303	31	0.41	5	0
ENSG00000182334	21	0.28	4	0
ENSG00000170430	447	5.87	759	0.1
ENSG00000150527	81	1.06	66	0.01
ENSG00000101752	264	3.47	101	0.01
ENSG00000107789	88	1.16	42	0.01
ENSG00000167842	28	0.37	49	0.01
ENSG00000187098	548	7.19	369	0.05
ENSG00000125863	186	2.44	63	0.01
ENSG00000178053	142	1.86	47	0.01
ENSG00000076242	446	5.85	1070	0.15
ENSG00000119684	122	1.6	66	0.01
ENSG00000168404	256	3.36	106	0.01
ENSG00000130382	246	3.23	81	0.01
ENSG00000171843	227	2.98	104	0.01
ENSG00000103150	440	5.78	35	0
ENSG00000196549	601	7.89	356	0.05
ENSG00000196611	854	11.21	1013	0.14
ENSG00000166670	375	4.92	123	0.02
ENSG00000099953	324	4.25	93	0.01
ENSG00000262406	439	5.76	209	0.03
ENSG00000137745	561	7.36	358	0.05
ENSG00000157227	749	9.83	583	0.08
ENSG00000198598	79	1.04	36	0
ENSG00000087245	1225	16.08	1947	0.27
ENSG00000008516	110	1.44	32	0
ENSG00000149968	805	10.57	777	0.11
ENSG00000137673	651	8.55	502	0.07
ENSG00000100985	1484	19.48	3095	0.43
ENSG00000138722	935	12.27	40	0.01
ENSG00000163563	117	1.54	39	0.01
ENSG00000130675	179	2.35	62	0.01
ENSG00000124003	139	1.82	8	0
ENSG00000172680	39	0.51	45	0.01
ENSG00000060762	90	1.18	37	0.01
ENSG00000117400	431	5.66	240	0.03
ENSG00000005381	1113	14.61	662	0.09
ENSG00000260314	703	9.23	114	0.02
ENSG00000020922	183	2.4	455	0.06
ENSG00000175110	90	1.18	136	0.02
ENSG00000074071	98	1.29	101	0.01
ENSG00000196588	347	4.56	175	0.02
ENSG00000156738	831	10.91	160	0.02
ENSG00000149534	75	0.98	111	0.02
ENSG00000095002	487	6.39	880	0.12
ENSG00000113318	178	2.34	172	0.02
ENSG00000116062	341	4.48	490	0.07
ENSG00000153944	189	2.48	146	0.02
ENSG00000102854	262	3.44	171	0.02
ENSG00000147065	364	4.78	281	0.04
ENSG00000038945	139	1.82	139	0.02
ENSG00000164078	211	2.77	167	0.02
ENSG00000169715	106	1.39	39	0.01
ENSG00000198417	86	1.13	38	0.01
ENSG00000125144	113	1.48	48	0.01
ENSG00000205358	92	1.21	26	0
ENSG00000205364	63	0.83	24	0
ENSG00000125148	457	6	153	0.02
ENSG00000087250	264	3.47	81	0.01
ENSG00000182979	227	2.98	354	0.05
ENSG00000099810	329	4.32	117	0.02
ENSG00000214827	93	1.22	25	0
ENSG00000100714	273	3.58	311	0.04
ENSG00000120254	140	1.84	117	0.02
ENSG00000177000	965	12.67	3784	0.52
ENSG00000135297	190	2.49	49	0.01
ENSG00000198793	1455	19.1	2367	0.33
ENSG00000116984	373	4.9	466	0.06
ENSG00000173171	663	8.7	57	0.01
ENSG00000185499	1226	16.09	928	0.13
ENSG00000181143	697	9.15	366	0.05
ENSG00000145113	356	4.67	194	0.03
ENSG00000117983	232	3.05	218	0.03
ENSG00000184956	206	2.7	71	0.01
ENSG00000172551	65	0.85	27	0
ENSG00000030304	234	3.07	76	0.01
ENSG00000132781	308	4.04	308	0.04
ENSG00000167508	632	8.3	37	0.01
ENSG00000013364	525	6.89	171	0.02
ENSG00000118513	373	4.9	348	0.05
ENSG00000134571	259	3.4	268	0.04
ENSG00000136997	783	10.28	2520	0.35
ENSG00000134323	378	4.96	473	0.07
ENSG00000172936	399	5.24	575	0.08
ENSG00000006788	45	0.59	23	0
ENSG00000197616	250	3.28	79	0.01
ENSG00000100345	481	6.31	587	0.08
ENSG00000065534	226	2.97	163	0.02
ENSG00000180209	80	1.05	20	0
ENSG00000197535	285	3.74	149	0.02
ENSG00000129152	149	1.96	192	0.03
ENSG00000170011	114	1.5	24	0
ENSG00000173559	41	0.54	21	0
ENSG00000105835	600	7.88	623	0.09
ENSG00000156006	413	5.42	732	0.1
ENSG00000144035	296	3.89	29	0
ENSG00000104320	469	6.16	555	0.08
ENSG00000149294	619	8.13	391	0.05
ENSG00000146918	63	0.83	59	0.01
ENSG00000144959	79	1.04	38	0.01
ENSG00000061676	59	0.77	102	0.01
ENSG00000213672	112	1.47	52	0.01
ENSG00000115053	411	5.4	584	0.08
ENSG00000084676	344	4.52	339	0.05
ENSG00000140396	201	2.64	270	0.04
ENSG00000124151	315	4.13	417	0.06
ENSG00000141027	358	4.7	364	0.05
ENSG00000196498	277	3.64	345	0.05
ENSG00000188211	104	1.37	51	0.01
ENSG00000080986	244	3.2	153	0.02
ENSG00000104419	399	5.24	288	0.04
ENSG00000070614	318	4.17	41	0.01
ENSG00000138653	35	0.46	12	0
ENSG00000110400	216	2.84	103	0.01
ENSG00000069869	195	2.56	401	0.06
ENSG00000107077	175	2.3	84	0.01
ENSG00000073614	172	2.26	117	0.02
ENSG00000126012	215	2.82	100	0.01
ENSG00000147050	310	4.07	188	0.03
ENSG00000128052	850	11.16	1068	0.15
ENSG00000119537	134	1.76	37	0.01
ENSG00000079999	342	4.49	546	0.08
ENSG00000112232	177	2.32	33	0
ENSG00000122778	145	1.9	40	0.01
ENSG00000118193	249	3.27	114	0.02
ENSG00000121621	119	1.56	71	0.01
ENSG00000054523	247	3.24	114	0.02
ENSG00000112984	164	2.15	108	0.01
ENSG00000139116	98	1.29	82	0.01
ENSG00000137807	90	1.18	139	0.02
ENSG00000068796	305	4	136	0.02
ENSG00000090889	120	1.58	141	0.02
ENSG00000170759	190	2.49	211	0.03
ENSG00000183853	101	1.33	54	0.01
ENSG00000149571	276	3.62	22	0
ENSG00000157404	701	9.2	1144	0.16
ENSG00000049130	862	11.32	254	0.03
ENSG00000133116	802	10.53	478	0.07
ENSG00000163884	266	3.49	76	0.01
ENSG00000127528	242	3.18	181	0.02
ENSG00000136826	491	6.45	504	0.07
ENSG00000102554	260	3.41	270	0.04
ENSG00000109790	72	0.95	18	0
ENSG00000167748	284	3.73	126	0.02
ENSG00000167759	99	1.3	45	0.01
ENSG00000167751	98	1.29	86	0.01
ENSG00000142515	613	8.05	468	0.06
ENSG00000169035	141	1.85	88	0.01
ENSG00000117009	186	2.44	41	0.01
ENSG00000118058	532	6.98	642	0.09
ENSG00000055609	266	3.49	142	0.02
ENSG00000167548	353	4.63	229	0.03
ENSG00000183955	129	1.69	113	0.02
ENSG00000137812	165	2.17	97	0.01
ENSG00000184445	529	6.94	48	0.01
ENSG00000133703	870	11.42	2891	0.4
ENSG00000131650	14	0.18	13	0
ENSG00000171401	232	3.05	85	0.01
ENSG00000186847	459	6.03	212	0.03
ENSG00000128422	323	4.24	183	0.03
ENSG00000111057	491	6.45	382	0.05
ENSG00000171345	504	6.62	336	0.05
ENSG00000167916	77	1.01	19	0
ENSG00000186081	379	4.98	277	0.04
ENSG00000205420	113	1.48	109	0.01
ENSG00000185479	92	1.21	73	0.01
ENSG00000135480	522	6.85	170	0.02
ENSG00000186049	59	0.77	24	0
ENSG00000170421	423	5.55	290	0.04
ENSG00000167767	113	1.48	40	0.01
ENSG00000182591	19	0.25	12	0
ENSG00000198390	18	0.24	7	0
ENSG00000186971	20	0.26	4	0
ENSG00000186970	13	0.17	6	0
ENSG00000184351	13	0.17	5	0
ENSG00000244025	14	0.18	3	0
ENSG00000187026	10	0.13	2	0
ENSG00000186980	10	0.13	5	0
ENSG00000232263	5	0.07	1	0
ENSG00000244537	12	0.16	10	0
ENSG00000204571	26	0.34	3	0
ENSG00000183640	12	0.16	7	0
ENSG00000141068	164	2.15	79	0.01
ENSG00000126777	123	1.61	137	0.02
ENSG00000198910	433	5.68	315	0.04
ENSG00000101680	247	3.24	103	0.01
ENSG00000112769	282	3.7	75	0.01
ENSG00000091136	245	3.22	150	0.02
ENSG00000135862	253	3.32	172	0.02
ENSG00000104341	115	1.51	102	0.01
ENSG00000162511	97	1.27	41	0.01
ENSG00000001497	21	0.28	110	0.02
ENSG00000213658	412	5.41	152	0.02
ENSG00000131023	267	3.5	211	0.03
ENSG00000150457	243	3.19	189	0.03
ENSG00000143815	349	4.58	182	0.03
ENSG00000244057	46	0.6	33	0
ENSG00000182866	331	4.34	545	0.07
ENSG00000148346	832	10.92	848	0.12
ENSG00000166816	75	0.98	19	0
ENSG00000130164	862	11.32	852	0.12
ENSG00000138795	432	5.67	300	0.04
ENSG00000174697	1523	19.99	1846	0.25
ENSG00000116678	956	12.55	713	0.1
ENSG00000131981	939	12.33	962	0.13
ENSG00000108231	399	5.24	80	0.01
ENSG00000100600	279	3.66	101	0.01
ENSG00000205213	331	4.34	76	0.01
ENSG00000139292	241	3.16	209	0.03
ENSG00000133067	64	0.84	31	0
ENSG00000145685	101	1.33	15	0
ENSG00000089116	32	0.42	10	0
ENSG00000128342	650	8.53	230	0.03
ENSG00000113594	349	4.58	118	0.02
ENSG00000169756	102	1.34	106	0.01
ENSG00000131914	197	2.59	175	0.02
ENSG00000182333	91	1.19	44	0.01
ENSG00000101670	332	4.36	143	0.02
ENSG00000163898	97	1.27	52	0.01
ENSG00000071282	90	1.18	35	0
ENSG00000160789	891	11.7	968	0.13
ENSG00000135363	195	2.56	150	0.02
ENSG00000113441	281	3.69	109	0.01
ENSG00000072201	73	0.96	63	0.01
ENSG00000113083	671	8.81	242	0.03
ENSG00000129038	270	3.54	169	0.02
ENSG00000134013	214	2.81	166	0.02
ENSG00000115318	110	1.44	32	0
ENSG00000138131	97	1.27	60	0.01
ENSG00000171517	163	2.14	63	0.01
ENSG00000123684	71	0.93	40	0.01
ENSG00000167419	461	6.05	35	0
ENSG00000156564	76	1	21	0
ENSG00000118308	47	0.62	29	0
ENSG00000165501	104	1.37	26	0
ENSG00000155858	45	0.59	33	0
ENSG00000168056	313	4.11	51	0.01
ENSG00000012223	771	10.12	379	0.05
ENSG00000139329	428	5.62	128	0.02
ENSG00000160886	87	1.14	19	0
ENSG00000154589	282	3.7	146	0.02
ENSG00000104903	118	1.55	34	0
ENSG00000150556	49	0.64	13	0
ENSG00000214113	92	1.21	59	0.01
ENSG00000133800	320	4.2	66	0.01
ENSG00000090382	266	3.49	164	0.02
ENSG00000002822	149	1.96	163	0.02
ENSG00000164109	221	2.9	329	0.05
ENSG00000099866	177	2.32	40	0.01
ENSG00000178573	676	8.87	127	0.02
ENSG00000204103	400	5.25	113	0.02
ENSG00000185022	93	1.22	52	0.01
ENSG00000198517	75	0.98	53	0.01
ENSG00000105695	612	8.03	62	0.01
ENSG00000172175	472	6.2	252	0.03
ENSG00000184384	201	2.64	95	0.01
ENSG00000112893	192	2.52	69	0.01
ENSG00000172469	41	0.54	38	0.01
ENSG00000101460	112	1.47	367	0.05
ENSG00000197769	28	0.37	68	0.01
ENSG00000169032	521	6.84	494	0.07
ENSG00000126934	267	3.5	243	0.03
ENSG00000065559	247	3.24	205	0.03
ENSG00000095015	459	6.03	191	0.03
ENSG00000073803	169	2.22	23	0
ENSG00000091436	87	1.14	78	0.01
ENSG00000143674	44	0.58	33	0
ENSG00000197442	334	4.38	317	0.04
ENSG00000107968	192	2.52	129	0.02
ENSG00000071054	159	2.09	124	0.02
ENSG00000100030	528	6.93	2242	0.31
ENSG00000102882	958	12.58	1451	0.2
ENSG00000069956	168	2.21	69	0.01
ENSG00000107643	383	5.03	1025	0.14
ENSG00000117791	51	0.67	45	0.01
ENSG00000019169	113	1.48	55	0.01
ENSG00000166986	106	1.39	180	0.02
ENSG00000168906	131	1.72	155	0.02
ENSG00000125952	185	2.43	235	0.03
ENSG00000100294	460	6.04	38	0.01
ENSG00000183019	50	0.66	10	0
ENSG00000100297	91	1.19	237	0.03
ENSG00000166508	176	2.31	359	0.05
ENSG00000090674	268	3.52	109	0.01
ENSG00000110492	403	5.29	212	0.03
ENSG00000135679	658	8.64	2134	0.29
ENSG00000198625	309	4.06	336	0.05
ENSG00000085276	427	5.61	227	0.03
ENSG00000184634	280	3.68	236	0.03
ENSG00000099917	84	1.1	99	0.01
ENSG00000164758	99	1.3	54	0.01
ENSG00000163975	104	1.37	61	0.01
ENSG00000133895	567	7.44	359	0.05
ENSG00000141434	59	0.77	45	0.01
ENSG00000105976	513	6.73	1380	0.19
ENSG00000165819	132	1.73	278	0.04
ENSG00000185432	50	0.66	29	0
ENSG00000117122	194	2.55	44	0.01
ENSG00000140545	335	4.4	148	0.02
ENSG00000116688	368	4.83	291	0.04
ENSG00000164073	74	0.97	38	0.01
ENSG00000168282	277	3.64	49	0.01
ENSG00000128268	79	1.04	42	0.01
ENSG00000152127	117	1.54	88	0.01
ENSG00000188486	466	6.12	533	0.07
ENSG00000158373	103	1.35	74	0.01
ENSG00000273802	99	1.3	53	0.01
ENSG00000163041	234	3.07	231	0.03
ENSG00000132475	244	3.2	111	0.02
ENSG00000275714	116	1.52	500	0.07
ENSG00000278828	113	1.48	78	0.01
ENSG00000286522	158	2.07	123	0.02
ENSG00000197837	258	3.39	247	0.03
ENSG00000278637	271	3.56	407	0.06
ENSG00000197238	277	3.64	120	0.02
ENSG00000273542	277	3.64	113	0.02
ENSG00000275126	278	3.65	116	0.02
ENSG00000270882	254	3.33	169	0.02
ENSG00000270276	255	3.35	127	0.02
ENSG00000278705	279	3.66	119	0.02
ENSG00000197061	290	3.81	123	0.02
ENSG00000277157	281	3.69	116	0.02
ENSG00000276966	282	3.7	116	0.02
ENSG00000274618	276	3.62	128	0.02
ENSG00000158406	282	3.7	120	0.02
ENSG00000276180	282	3.7	143	0.02
ENSG00000085382	81	1.06	74	0.01
ENSG00000244734	380	4.99	832	0.11
ENSG00000113070	453	5.95	208	0.03
ENSG00000101336	259	3.4	252	0.03
ENSG00000116478	456	5.99	1245	0.17
ENSG00000068024	436	5.72	336	0.05
ENSG00000048052	368	4.83	176	0.02
ENSG00000140287	299	3.92	62	0.01
ENSG00000143321	148	1.94	152	0.02
ENSG00000119285	22	0.29	104	0.01
ENSG00000162639	40	0.53	15	0
ENSG00000089472	102	1.34	34	0
ENSG00000051108	221	2.9	86	0.01
ENSG00000114315	226	2.97	197	0.03
ENSG00000164683	166	2.18	84	0.01
ENSG00000163909	107	1.4	35	0
ENSG00000019991	970	12.73	821	0.11
ENSG00000109758	141	1.85	31	0
ENSG00000164161	326	4.28	92	0.01
ENSG00000100644	1033	13.56	3720	0.51
ENSG00000124440	156	2.05	73	0.01
ENSG00000127946	366	4.8	115	0.02
ENSG00000064393	227	2.98	207	0.03
ENSG00000123485	98	1.29	76	0.01
ENSG00000159399	228	2.99	284	0.04
ENSG00000156510	96	1.26	40	0.01
ENSG00000179344	813	10.67	1542	0.21
ENSG00000137309	469	6.16	391	0.05
ENSG00000149948	522	6.85	500	0.07
ENSG00000189403	925	12.14	1366	0.19
ENSG00000113161	738	9.69	225	0.03
ENSG00000134240	126	1.65	56	0.01
ENSG00000072571	231	3.03	147	0.02
ENSG00000100292	987	12.96	1157	0.16
ENSG00000135100	773	10.15	520	0.07
ENSG00000101076	481	6.31	564	0.08
ENSG00000122566	184	2.42	424	0.06
ENSG00000169813	84	1.1	302	0.04
ENSG00000126945	48	0.63	156	0.02
ENSG00000165119	182	2.39	505	0.07
ENSG00000103942	60	0.79	45	0.01
ENSG00000105991	255	3.35	115	0.02
ENSG00000253293	209	2.74	218	0.03
ENSG00000005073	252	3.31	90	0.01
ENSG00000105997	195	2.56	40	0.01
ENSG00000078399	233	3.06	213	0.03
ENSG00000120093	95	1.25	42	0.01
ENSG00000257017	833	10.93	429	0.06
ENSG00000164120	224	2.94	127	0.02
ENSG00000163106	830	10.9	38	0.01
ENSG00000261701	334	4.38	41	0.01
ENSG00000173083	445	5.84	376	0.05
ENSG00000113749	357	4.69	74	0.01
ENSG00000134489	206	2.7	103	0.01
ENSG00000125430	125	1.64	25	0
ENSG00000117594	393	5.16	269	0.04
ENSG00000203857	81	1.06	128	0.02
ENSG00000080824	303	3.98	1256	0.17
ENSG00000096384	569	7.47	494	0.07
ENSG00000166598	243	3.19	418	0.06
ENSG00000044574	651	8.55	1007	0.14
ENSG00000113013	253	3.32	449	0.06
ENSG00000106211	333	4.37	733	0.1
ENSG00000144381	590	7.74	629	0.09
ENSG00000142798	687	9.02	197	0.03
ENSG00000178394	437	5.74	382	0.05
ENSG00000168830	132	1.73	30	0
ENSG00000166033	193	2.53	331	0.05
ENSG00000115317	462	6.06	185	0.03
ENSG00000029559	249	3.27	60	0.01
ENSG00000090339	1282	16.83	1301	0.18
ENSG00000108622	190	2.49	77	0.01
ENSG00000164151	37	0.49	36	0
ENSG00000163600	457	6	176	0.02
ENSG00000160223	336	4.41	77	0.01
ENSG00000125968	312	4.1	303	0.04
ENSG00000172201	184	2.42	112	0.02
ENSG00000138413	399	5.24	920	0.13
ENSG00000182054	347	4.56	477	0.07
ENSG00000166411	105	1.38	81	0.01
ENSG00000131203	658	8.64	493	0.07
ENSG00000163565	246	3.23	211	0.03
ENSG00000233816	89	1.17	79	0.01
ENSG00000171855	879	11.54	460	0.06
ENSG00000111537	1827	23.98	2079	0.29
ENSG00000027697	371	4.87	217	0.03
ENSG00000163913	291	3.82	35	0
ENSG00000017427	1246	16.36	2013	0.28
ENSG00000140443	663	8.7	1221	0.17
ENSG00000167244	813	10.67	726	0.1
ENSG00000159217	366	4.8	325	0.04
ENSG00000073792	279	3.66	347	0.05
ENSG00000136231	113	1.48	400	0.05
ENSG00000197081	390	5.12	296	0.04
ENSG00000099769	89	1.17	67	0.01
ENSG00000146678	497	6.52	311	0.04
ENSG00000115457	501	6.58	283	0.04
ENSG00000146674	757	9.94	739	0.1
ENSG00000141753	261	3.43	108	0.01
ENSG00000163453	401	5.26	180	0.02
ENSG00000104365	448	5.88	608	0.08
ENSG00000136634	1692	22.21	3402	0.47
ENSG00000095752	532	6.98	198	0.03
ENSG00000137070	118	1.55	58	0.01
ENSG00000113302	434	5.7	585	0.08
ENSG00000164136	634	8.32	493	0.07
ENSG00000112115	1236	16.22	1549	0.21
ENSG00000112116	356	4.67	240	0.03
ENSG00000150782	1040	13.65	1136	0.16
ENSG00000115008	925	12.14	990	0.14
ENSG00000125538	1706	22.39	3097	0.43
ENSG00000136689	725	9.52	1035	0.14
ENSG00000109471	1623	21.3	869	0.12
ENSG00000103522	298	3.91	65	0.01
ENSG00000110944	289	3.79	345	0.05
ENSG00000162892	257	3.37	181	0.02
ENSG00000164399	594	7.8	164	0.02
ENSG00000008517	329	4.32	223	0.03
ENSG00000136688	108	1.42	100	0.01
ENSG00000125571	635	8.34	247	0.03
ENSG00000113520	1365	17.92	1263	0.17
ENSG00000077238	426	5.59	464	0.06
ENSG00000113525	836	10.97	246	0.03
ENSG00000136244	2235	29.34	5229	0.72
ENSG00000134352	688	9.03	302	0.04
ENSG00000104432	541	7.1	294	0.04
ENSG00000168685	463	6.08	329	0.05
ENSG00000145839	418	5.49	190	0.03
ENSG00000166333	412	5.41	362	0.05
ENSG00000111653	173	2.27	129	0.02
ENSG00000168395	115	1.51	72	0.01
ENSG00000122641	407	5.34	305	0.04
ENSG00000040933	169	2.22	39	0.01
ENSG00000254647	1409	18.5	973	0.13
ENSG00000186480	83	1.09	87	0.01
ENSG00000173404	253	3.32	79	0.01
ENSG00000027644	503	6.6	31	0
ENSG00000102786	85	1.12	66	0.01
ENSG00000161896	89	1.17	16	0
ENSG00000140575	243	3.19	397	0.05
ENSG00000145703	102	1.34	86	0.01
ENSG00000125347	479	6.29	374	0.05
ENSG00000137265	518	6.8	241	0.03
ENSG00000128604	339	4.45	271	0.04
ENSG00000169047	577	7.57	639	0.09
ENSG00000016082	193	2.53	120	0.02
ENSG00000129009	72	0.95	19	0
ENSG00000164171	327	4.29	448	0.06
ENSG00000005961	324	4.25	432	0.06
ENSG00000005884	194	2.55	270	0.04
ENSG00000115232	259	3.4	302	0.04
ENSG00000161638	261	3.43	470	0.06
ENSG00000091409	304	3.99	341	0.05
ENSG00000077943	225	2.95	44	0.01
ENSG00000144668	203	2.66	74	0.01
ENSG00000138448	346	4.54	663	0.09
ENSG00000150093	413	5.42	1409	0.19
ENSG00000160255	736	9.66	540	0.07
ENSG00000259207	509	6.68	1193	0.16
ENSG00000113263	280	3.68	124	0.02
ENSG00000101384	598	7.85	338	0.05
ENSG00000184916	207	2.72	80	0.01
ENSG00000162434	620	8.14	456	0.06
ENSG00000096968	779	10.23	1719	0.24
ENSG00000105639	447	5.87	257	0.04
ENSG00000166086	405	5.32	88	0.01
ENSG00000132465	149	1.96	54	0.01
ENSG00000177606	564	7.4	1268	0.17
ENSG00000171223	147	1.93	194	0.03
ENSG00000065427	180	2.36	222	0.03
ENSG00000083168	244	3.2	91	0.01
ENSG00000136504	145	1.9	127	0.02
ENSG00000103510	340	4.46	107	0.01
ENSG00000165572	45	0.59	31	0
ENSG00000120696	65	0.85	46	0.01
ENSG00000143105	73	0.96	14	0
ENSG00000177301	156	2.05	74	0.01
ENSG00000177272	91	1.19	135	0.02
ENSG00000184408	107	1.4	75	0.01
ENSG00000159197	189	2.48	89	0.01
ENSG00000184611	194	2.55	24	0
ENSG00000115474	77	1.01	36	0
ENSG00000157551	93	1.22	33	0
ENSG00000153822	116	1.52	35	0
ENSG00000123700	300	3.94	177	0.02
ENSG00000120457	189	2.48	144	0.02
ENSG00000157542	222	2.91	69	0.01
ENSG00000099337	70	0.92	18	0
ENSG00000156113	607	7.97	223	0.03
ENSG00000185760	158	2.07	47	0.01
ENSG00000154803	329	4.32	149	0.02
ENSG00000143631	421	5.53	424	0.06
ENSG00000151702	340	4.46	199	0.03
ENSG00000196924	463	6.08	590	0.08
ENSG00000128591	251	3.29	203	0.03
ENSG00000132589	325	4.27	182	0.03
ENSG00000102755	754	9.9	810	0.11
ENSG00000122025	479	6.29	804	0.11
ENSG00000037280	538	7.06	270	0.04
ENSG00000161791	63	0.83	35	0
ENSG00000010932	71	0.93	46	0.01
ENSG00000131781	113	1.48	28	0
ENSG00000115414	1234	16.2	828	0.11
ENSG00000187239	102	1.34	70	0.01
ENSG00000086205	428	5.62	209	0.03
ENSG00000110195	255	3.35	163	0.02
ENSG00000170345	542	7.11	504	0.07
ENSG00000125740	221	2.9	84	0.01
ENSG00000075426	133	1.75	91	0.01
ENSG00000187140	90	1.18	55	0.01
ENSG00000111206	303	3.98	628	0.09
ENSG00000150907	533	7	748	0.1
ENSG00000118689	548	7.19	758	0.1
ENSG00000184481	205	2.69	126	0.02
ENSG00000114861	450	5.91	238	0.03
ENSG00000049768	917	12.04	1119	0.15
ENSG00000171051	347	4.56	145	0.02
ENSG00000153303	22	0.29	12	0
ENSG00000139926	304	3.99	48	0.01
ENSG00000075618	422	5.54	293	0.04
ENSG00000070404	219	2.87	60	0.01
ENSG00000160282	74	0.97	29	0
ENSG00000181867	52	0.68	46	0.01
ENSG00000089280	484	6.35	655	0.09
ENSG00000174951	140	1.84	83	0.01
ENSG00000176920	271	3.56	169	0.02
ENSG00000171124	96	1.26	112	0.02
ENSG00000180549	91	1.19	52	0.01
ENSG00000172461	52	0.68	32	0
ENSG00000150201	51	0.67	11	0
ENSG00000180340	159	2.09	49	0.01
ENSG00000163251	120	1.58	77	0.01
ENSG00000155760	138	1.81	98	0.01
ENSG00000123689	159	2.09	40	0.01
ENSG00000171298	269	3.53	199	0.03
ENSG00000022355	455	5.97	153	0.02
ENSG00000166206	405	5.32	130	0.02
ENSG00000187730	289	3.79	33	0
ENSG00000128683	726	9.53	150	0.02
ENSG00000069482	149	1.96	132	0.02
ENSG00000164574	59	0.77	30	0
ENSG00000100626	46	0.6	15	0
ENSG00000143641	103	1.35	124	0.02
ENSG00000115339	279	3.66	77	0.01
ENSG00000136542	44	0.58	14	0
ENSG00000139629	64	0.84	39	0.01
ENSG00000111640	688	9.03	523	0.07
ENSG00000183087	277	3.64	216	0.03
ENSG00000184502	226	2.97	128	0.02
ENSG00000102145	310	4.07	307	0.04
ENSG00000179348	407	5.34	292	0.04
ENSG00000107485	566	7.43	485	0.07
ENSG00000130700	204	2.68	56	0.01
ENSG00000177628	504	6.62	499	0.07
ENSG00000148288	89	1.17	18	0
ENSG00000162645	157	2.06	46	0.01
ENSG00000145321	473	6.21	378	0.05
ENSG00000115271	60	0.79	41	0.01
ENSG00000005436	152	2	43	0.01
ENSG00000084734	351	4.61	224	0.03
ENSG00000111846	169	2.22	39	0.01
ENSG00000176928	42	0.55	9	0
ENSG00000119125	214	2.81	36	0
ENSG00000143869	99	1.3	20	0
ENSG00000131459	74	0.97	47	0.01
ENSG00000151892	231	3.03	89	0.01
ENSG00000137563	155	2.03	105	0.01
ENSG00000152904	122	1.6	45	0.01
ENSG00000259384	1578	20.71	458	0.06
ENSG00000112964	693	9.1	343	0.05
ENSG00000157017	292	3.83	905	0.12
ENSG00000010310	252	3.31	83	0.01
ENSG00000152661	948	12.44	721	0.1
ENSG00000169562	364	4.78	241	0.03
ENSG00000165474	383	5.03	838	0.12
ENSG00000188910	103	1.35	75	0.01
ENSG00000189433	73	0.96	29	0
ENSG00000182963	118	1.55	55	0.01
ENSG00000170266	746	9.79	162	0.02
ENSG00000178445	247	3.24	60	0.01
ENSG00000090863	190	2.49	83	0.01
ENSG00000111087	408	5.36	452	0.06
ENSG00000139278	89	1.17	47	0.01
ENSG00000145451	57	0.75	23	0
ENSG00000135821	333	4.37	152	0.02
ENSG00000130755	50	0.66	30	0
ENSG00000112312	148	1.94	132	0.02
ENSG00000173540	111	1.46	47	0.01
ENSG00000163655	135	1.77	112	0.02
ENSG00000088256	375	4.92	172	0.02
ENSG00000156052	243	3.19	328	0.05
ENSG00000087460	554	7.27	626	0.09
ENSG00000127920	61	0.8	26	0
ENSG00000176533	92	1.21	42	0.01
ENSG00000163938	162	2.13	237	0.03
ENSG00000115523	222	2.91	86	0.01
ENSG00000124713	223	2.93	62	0.01
ENSG00000066455	101	1.33	67	0.01
ENSG00000113384	122	1.6	128	0.02
ENSG00000143457	80	1.05	30	0
ENSG00000047932	285	3.74	117	0.02
ENSG00000120053	166	2.18	104	0.01
ENSG00000125166	431	5.66	98	0.01
ENSG00000179921	287	3.77	93	0.01
ENSG00000063660	175	2.3	96	0.01
ENSG00000147257	524	6.88	248	0.03
ENSG00000076716	99	1.3	66	0.01
ENSG00000179399	378	4.96	68	0.01
ENSG00000164850	365	4.79	295	0.04
ENSG00000171723	256	3.36	108	0.01
ENSG00000136235	244	3.2	128	0.02
ENSG00000154165	128	1.68	42	0.01
ENSG00000178015	33	0.43	8	0
ENSG00000143147	60	0.79	32	0
ENSG00000142511	30	0.39	13	0
ENSG00000178623	157	2.06	45	0.01
ENSG00000135898	155	2.03	128	0.02
ENSG00000139572	104	1.37	24	0
ENSG00000169727	69	0.91	133	0.02
ENSG00000167701	80	1.05	149	0.02
ENSG00000166123	110	1.44	47	0.01
ENSG00000176153	110	1.44	63	0.01
ENSG00000211445	308	4.04	121	0.02
ENSG00000164294	86	1.13	52	0.01
ENSG00000115290	229	3.01	63	0.01
ENSG00000177885	194	2.55	905	0.12
ENSG00000180875	156	2.05	35	0
ENSG00000125675	209	2.74	82	0.01
ENSG00000152578	233	3.06	69	0.01
ENSG00000183454	501	6.58	265	0.04
ENSG00000105464	308	4.04	88	0.01
ENSG00000144596	22	0.29	20	0
ENSG00000173020	277	3.64	263	0.04
ENSG00000198822	258	3.39	102	0.01
ENSG00000134443	264	3.47	92	0.01
ENSG00000126010	217	2.85	67	0.01
ENSG00000082701	737	9.67	1447	0.2
ENSG00000148180	452	5.93	332	0.05
ENSG00000100983	306	4.02	70	0.01
ENSG00000243955	198	2.6	219	0.03
ENSG00000244067	61	0.8	64	0.01
ENSG00000174156	49	0.64	30	0
ENSG00000134184	577	7.57	2245	0.31
ENSG00000084207	544	7.14	1678	0.23
ENSG00000077235	49	0.64	122	0.02
ENSG00000138472	16	0.21	14	0
ENSG00000044012	77	1.01	33	0
ENSG00000164116	113	1.48	55	0.01
ENSG00000061918	214	2.81	43	0.01
ENSG00000070019	445	5.84	61	0.01
ENSG00000143774	138	1.81	28	0
ENSG00000169919	596	7.82	85	0.01
ENSG00000151233	18	0.24	23	0
ENSG00000172986	42	0.55	12	0
ENSG00000136732	361	4.74	47	0.01
ENSG00000197540	89	1.17	28	0
ENSG00000187837	216	2.84	203	0.03
ENSG00000124575	211	2.77	124	0.02
ENSG00000168298	177	2.32	142	0.02
ENSG00000196787	82	1.08	56	0.01
ENSG00000180573	131	1.72	57	0.01
ENSG00000180424	21	0.28	6	0
ENSG00000143753	402	5.28	39	0.01
ENSG00000124795	210	2.76	232	0.03
ENSG00000035499	70	0.92	42	0.01
ENSG00000175084	919	12.06	189	0.03
ENSG00000128191	205	2.69	133	0.02
ENSG00000058866	67	0.88	32	0
ENSG00000102780	271	3.56	55	0.01
ENSG00000228716	509	6.68	208	0.03
ENSG00000178700	49	0.64	17	0
ENSG00000073737	138	1.81	26	0
ENSG00000184047	296	3.89	279	0.04
ENSG00000100697	407	5.34	590	0.08
ENSG00000086189	32	0.42	98	0.01
ENSG00000211448	155	2.03	145	0.02
ENSG00000107984	522	6.85	501	0.07
ENSG00000155011	133	1.75	53	0.01
ENSG00000185559	333	4.37	179	0.02
ENSG00000128917	272	3.57	153	0.02
ENSG00000187908	192	2.52	143	0.02
ENSG00000105877	401	5.26	47	0.01
ENSG00000132002	229	3.01	226	0.03
ENSG00000105821	54	0.71	54	0.01
ENSG00000170946	68	0.89	14	0
ENSG00000187957	111	1.46	34	0
ENSG00000087470	335	4.4	397	0.05
ENSG00000079805	383	5.03	299	0.04
ENSG00000197959	235	3.08	77	0.01
ENSG00000130816	586	7.69	799	0.11
ENSG00000119772	450	5.91	557	0.08
ENSG00000147251	263	3.45	25	0
ENSG00000128512	90	1.18	70	0.01
ENSG00000101134	69	0.91	33	0
ENSG00000141096	106	1.39	17	0
ENSG00000188641	395	5.19	251	0.03
ENSG00000092964	192	2.52	180	0.02
ENSG00000113657	118	1.55	74	0.01
ENSG00000151577	312	4.1	418	0.06
ENSG00000169676	166	2.18	121	0.02
ENSG00000113360	237	3.11	215	0.03
ENSG00000111817	231	3.03	35	0
ENSG00000046604	195	2.56	221	0.03
ENSG00000134757	504	6.62	119	0.02
ENSG00000143476	159	2.09	112	0.02
ENSG00000137857	115	1.51	79	0.01
ENSG00000140279	201	2.64	128	0.02
ENSG00000143507	229	3.01	66	0.01
ENSG00000138166	203	2.66	55	0.01
ENSG00000139318	228	2.99	134	0.02
ENSG00000101412	473	6.21	924	0.13
ENSG00000112242	233	3.06	206	0.03
ENSG00000205250	253	3.32	168	0.02
ENSG00000164330	353	4.63	91	0.01
ENSG00000198721	59	0.77	73	0.01
ENSG00000143369	229	3.01	113	0.02
ENSG00000114346	140	1.84	141	0.02
ENSG00000186197	238	3.12	29	0
ENSG00000078401	975	12.8	913	0.13
ENSG00000151617	580	7.61	230	0.03
ENSG00000074266	264	3.47	157	0.02
ENSG00000101210	437	5.74	192	0.03
ENSG00000254772	62	0.81	232	0.03
ENSG00000140598	49	0.64	39	0.01
ENSG00000099617	112	1.47	33	0
ENSG00000090776	272	3.57	115	0.02
ENSG00000138798	497	6.52	781	0.11
ENSG00000146648	1585	20.81	6465	0.89
ENSG00000135766	233	3.06	225	0.03
ENSG00000120738	438	5.75	522	0.07
ENSG00000179388	157	2.06	53	0.01
ENSG00000173674	110	1.44	84	0.01
ENSG00000134001	449	5.89	351	0.05
ENSG00000106263	81	1.06	211	0.03
ENSG00000104408	127	1.67	206	0.03
ENSG00000175390	130	1.71	178	0.02
ENSG00000147677	128	1.68	156	0.02
ENSG00000104131	32	0.42	81	0.01
ENSG00000156976	124	1.63	110	0.02
ENSG00000151247	339	4.45	467	0.06
ENSG00000187840	345	4.53	306	0.04
ENSG00000114867	130	1.71	371	0.05
ENSG00000075151	61	0.8	76	0.01
ENSG00000158711	169	2.22	44	0.01
ENSG00000105656	169	2.22	78	0.01
ENSG00000049540	809	10.62	294	0.04
ENSG00000103363	61	0.8	280	0.04
ENSG00000012660	110	1.44	63	0.01
ENSG00000164181	48	0.63	18	0
ENSG00000134014	65	0.85	85	0.01
ENSG00000143924	194	2.55	129	0.02
ENSG00000167136	132	1.73	64	0.01
ENSG00000111674	884	11.6	241	0.03
ENSG00000138792	542	7.11	50	0.01
ENSG00000136960	293	3.85	195	0.03
ENSG00000164303	49	0.64	14	0
ENSG00000138185	457	6	161	0.02
ENSG00000163378	44	0.58	31	0
ENSG00000100393	455	5.97	1289	0.18
ENSG00000116016	597	7.84	601	0.08
ENSG00000079819	113	1.48	119	0.02
ENSG00000082397	115	1.51	156	0.02
ENSG00000119888	571	7.5	345	0.05
ENSG00000044524	544	7.14	104	0.01
ENSG00000135333	191	2.51	84	0.01
ENSG00000133216	1150	15.1	191	0.03
ENSG00000196411	257	3.37	183	0.03
ENSG00000143819	284	3.73	407	0.06
ENSG00000130427	1022	13.42	454	0.06
ENSG00000187266	384	5.04	253	0.03
ENSG00000085832	211	2.77	183	0.03
ENSG00000164308	121	1.59	92	0.01
ENSG00000141736	830	10.9	3261	0.45
ENSG00000065361	439	5.76	553	0.08
ENSG00000178568	396	5.2	377	0.05
ENSG00000082805	150	1.97	111	0.02
ENSG00000012061	428	5.62	743	0.1
ENSG00000104884	533	7	899	0.12
ENSG00000163161	172	2.26	214	0.03
ENSG00000175595	366	4.8	268	0.04
ENSG00000134899	259	3.4	295	0.04
ENSG00000186871	64	0.84	76	0.01
ENSG00000124882	198	2.6	89	0.01
ENSG00000157554	303	3.98	472	0.06
ENSG00000086619	43	0.56	41	0.01
ENSG00000089248	126	1.65	101	0.01
ENSG00000139684	302	3.96	65	0.01
ENSG00000091831	1753	23.01	3557	0.49
ENSG00000196482	279	3.66	124	0.02
ENSG00000139163	127	1.67	22	0
ENSG00000164089	56	0.74	14	0
ENSG00000134954	378	4.96	428	0.06
ENSG00000157557	213	2.8	135	0.02
ENSG00000006468	232	3.05	108	0.01
ENSG00000175832	206	2.7	130	0.02
ENSG00000244405	277	3.64	92	0.01
ENSG00000139083	479	6.29	309	0.04
ENSG00000182944	413	5.42	430	0.06
ENSG00000130713	24	0.32	126	0.02
ENSG00000223496	40	0.53	82	0.01
ENSG00000123737	98	1.29	99	0.01
ENSG00000182197	211	2.77	131	0.02
ENSG00000151348	197	2.59	137	0.02
ENSG00000104313	347	4.56	105	0.01
ENSG00000106462	633	8.31	1435	0.2
ENSG00000092820	456	5.99	604	0.08
ENSG00000088926	597	7.84	227	0.03
ENSG00000158769	362	4.75	169	0.02
ENSG00000131187	444	5.83	221	0.03
ENSG00000181104	544	7.14	401	0.06
ENSG00000164251	413	5.42	395	0.05
ENSG00000117525	995	13.06	635	0.09
ENSG00000103089	174	2.28	48	0.01
ENSG00000163586	273	3.58	154	0.02
ENSG00000121769	418	5.49	154	0.02
ENSG00000168040	306	4.02	347	0.05
ENSG00000159784	81	1.06	13	0
ENSG00000196937	90	1.18	61	0.01
ENSG00000187741	335	4.4	223	0.03
ENSG00000158169	448	5.88	157	0.02
ENSG00000144554	228	2.99	321	0.04
ENSG00000112039	99	1.3	65	0.01
ENSG00000183161	152	2	79	0.01
ENSG00000221829	163	2.14	148	0.02
ENSG00000026103	422	5.54	1236	0.17
ENSG00000117560	997	13.09	698	0.1
ENSG00000169710	406	5.33	497	0.07
ENSG00000196159	369	4.84	49	0.01
ENSG00000149806	48	0.63	113	0.02
ENSG00000170271	34	0.45	11	0
ENSG00000077942	319	4.19	131	0.02
ENSG00000163520	179	2.35	58	0.01
ENSG00000166147	657	8.62	488	0.07
ENSG00000165140	185	2.43	132	0.02
ENSG00000130957	70	0.92	32	0
ENSG00000161040	31	0.41	20	0
ENSG00000127585	35	0.46	21	0
ENSG00000103264	83	1.09	60	0.01
ENSG00000156804	196	2.57	73	0.01
ENSG00000072803	241	3.16	172	0.02
ENSG00000164049	131	1.72	11	0
ENSG00000109670	356	4.67	554	0.08
ENSG00000104921	150	1.97	146	0.02
ENSG00000072694	380	4.99	218	0.03
ENSG00000066926	207	2.72	158	0.02
ENSG00000168496	332	4.36	292	0.04
ENSG00000182511	448	5.88	93	0.01
ENSG00000163497	399	5.24	27	0
ENSG00000171564	255	3.35	447	0.06
ENSG00000139132	148	1.94	46	0.01
ENSG00000113578	586	7.69	257	0.04
ENSG00000102466	163	2.14	49	0.01
ENSG00000138685	1087	14.27	855	0.12
ENSG00000186895	272	3.57	54	0.01
ENSG00000075388	206	2.7	59	0.01
ENSG00000140285	430	5.64	168	0.02
ENSG00000102678	553	7.26	109	0.01
ENSG00000077782	823	10.8	725	0.1
ENSG00000213066	180	2.36	69	0.01
ENSG00000066468	1012	13.28	685	0.09
ENSG00000068078	894	11.74	585	0.08
ENSG00000160867	380	4.99	256	0.04
ENSG00000091483	235	3.08	174	0.02
ENSG00000189283	544	7.14	352	0.05
ENSG00000022267	239	3.14	149	0.02
ENSG00000145216	170	2.23	147	0.02
ENSG00000096060	228	2.99	414	0.06
ENSG00000122642	136	1.79	24	0
ENSG00000121289	110	1.44	29	0
ENSG00000182504	38	0.5	64	0.01
ENSG00000136698	109	1.43	25	0
ENSG00000003402	348	4.57	392	0.05
ENSG00000128849	135	1.77	33	0
ENSG00000143942	43	0.56	15	0
ENSG00000163528	45	0.59	57	0.01
ENSG00000170791	82	1.08	24	0
ENSG00000111642	214	2.81	299	0.04
ENSG00000183765	383	5.03	644	0.09
ENSG00000100604	645	8.47	272	0.04
ENSG00000133048	586	7.69	542	0.07
ENSG00000134216	90	1.18	44	0.01
ENSG00000086065	52	0.68	81	0.01
ENSG00000138435	155	2.03	72	0.01
ENSG00000170175	139	1.82	35	0
ENSG00000171310	173	2.27	50	0.01
ENSG00000182022	92	1.21	27	0
ENSG00000122863	130	1.71	38	0.01
ENSG00000154080	52	0.68	22	0
ENSG00000187288	222	2.91	45	0.01
ENSG00000179583	415	5.45	218	0.03
ENSG00000114737	378	4.96	79	0.01
ENSG00000164442	246	3.23	88	0.01
ENSG00000166165	192	2.52	198	0.03
ENSG00000104879	185	2.43	130	0.02
ENSG00000131730	75	0.98	39	0.01
ENSG00000123975	130	1.71	66	0.01
ENSG00000109572	351	4.61	88	0.01
ENSG00000186510	150	1.97	30	0
ENSG00000184908	200	2.63	61	0.01
ENSG00000163347	438	5.75	276	0.04
ENSG00000013297	282	3.7	52	0.01
ENSG00000156282	31	0.41	25	0
ENSG00000066405	132	1.73	58	0.01
ENSG00000165376	219	2.87	116	0.02
ENSG00000165215	209	2.74	119	0.02
ENSG00000189143	320	4.2	171	0.02
ENSG00000184113	307	4.03	134	0.02
ENSG00000156284	83	1.09	43	0.01
ENSG00000165682	220	2.89	50	0.01
ENSG00000258227	113	1.48	36	0
ENSG00000172243	268	3.52	136	0.02
ENSG00000130779	291	3.82	109	0.01
ENSG00000172409	198	2.6	45	0.01
ENSG00000141367	135	1.77	445	0.06
ENSG00000070371	130	1.71	72	0.01
ENSG00000120885	716	9.4	619	0.09
ENSG00000092009	416	5.46	130	0.02
ENSG00000162368	102	1.34	63	0.01
ENSG00000149970	90	1.18	40	0.01
ENSG00000188822	537	7.05	254	0.03
ENSG00000113805	129	1.69	19	0
ENSG00000119397	207	2.72	51	0.01
ENSG00000123500	226	2.97	89	0.01
ENSG00000060718	389	5.11	140	0.02
ENSG00000111799	172	2.26	67	0.01
ENSG00000182871	311	4.08	237	0.03
ENSG00000082293	119	1.56	22	0
ENSG00000108821	875	11.49	826	0.11
ENSG00000164692	426	5.59	387	0.05
ENSG00000050767	61	0.8	20	0
ENSG00000139219	625	8.2	365	0.05
ENSG00000168542	366	4.8	290	0.04
ENSG00000187498	621	8.15	249	0.03
ENSG00000134871	372	4.88	142	0.02
ENSG00000169031	332	4.36	172	0.02
ENSG00000188153	278	3.65	182	0.03
ENSG00000197565	105	1.38	70	0.01
ENSG00000130635	292	3.83	190	0.03
ENSG00000204262	266	3.49	71	0.01
ENSG00000142156	239	3.14	137	0.02
ENSG00000142173	185	2.43	80	0.01
ENSG00000163359	267	3.5	95	0.01
ENSG00000172752	100	1.31	32	0
ENSG00000114270	174	2.28	202	0.03
ENSG00000144810	120	1.58	68	0.01
ENSG00000171812	93	1.22	46	0.01
ENSG00000181789	69	0.91	145	0.02
ENSG00000203667	52	0.68	32	0
ENSG00000135940	81	1.06	73	0.01
ENSG00000164919	77	1.01	51	0.01
ENSG00000047457	789	10.36	218	0.03
ENSG00000158516	65	0.85	25	0
ENSG00000137449	121	1.59	28	0
ENSG00000107864	136	1.79	41	0.01
ENSG00000021826	255	3.35	146	0.02
ENSG00000160917	233	3.06	85	0.01
ENSG00000203710	545	7.15	239	0.03
ENSG00000117322	356	4.67	147	0.02
ENSG00000130038	233	3.06	31	0
ENSG00000118260	244	3.2	706	0.1
ENSG00000157613	245	3.22	63	0.01
ENSG00000182158	180	2.36	38	0.01
ENSG00000005339	649	8.52	945	0.13
ENSG00000095794	322	4.23	140	0.02
ENSG00000099942	183	2.4	278	0.04
ENSG00000205755	251	3.29	87	0.01
ENSG00000101343	88	1.16	77	0.01
ENSG00000132693	1728	22.68	2399	0.33
ENSG00000109943	102	1.34	18	0
ENSG00000105662	448	5.88	114	0.02
ENSG00000140577	215	2.82	65	0.01
ENSG00000182578	719	9.44	255	0.04
ENSG00000164400	2002	26.28	336	0.05
ENSG00000108342	1150	15.1	219	0.03
ENSG00000119535	410	5.38	147	0.02
ENSG00000169826	28	0.37	29	0
ENSG00000170373	87	1.14	56	0.01
ENSG00000101439	699	9.18	621	0.09
ENSG00000101441	74	0.97	48	0.01
ENSG00000159692	138	1.81	285	0.04
ENSG00000102974	313	4.11	419	0.06
ENSG00000116761	294	3.86	108	0.01
ENSG00000163599	860	11.29	1287	0.18
ENSG00000066032	261	3.43	67	0.01
ENSG00000168036	1032	13.55	3165	0.44
ENSG00000198561	224	2.94	388	0.05
ENSG00000117984	687	9.02	388	0.05
ENSG00000196188	205	2.69	51	0.01
ENSG00000143387	437	5.74	201	0.03
ENSG00000135047	302	3.96	262	0.04
ENSG00000136943	341	4.48	58	0.01
ENSG00000101160	142	1.86	69	0.01
ENSG00000108094	83	1.09	247	0.03
ENSG00000036257	304	3.99	394	0.05
ENSG00000257923	430	5.64	161	0.02
ENSG00000006210	550	7.22	336	0.05
ENSG00000168329	611	8.02	334	0.05
ENSG00000163739	538	7.06	283	0.04
ENSG00000169245	904	11.87	745	0.1
ENSG00000107562	877	11.51	1427	0.2
ENSG00000145824	240	3.15	122	0.02
ENSG00000081041	348	4.57	110	0.02
ENSG00000163734	182	2.39	65	0.01
ENSG00000163735	332	4.36	161	0.02
ENSG00000169429	1525	20.02	2412	0.33
ENSG00000138755	596	7.82	213	0.03
ENSG00000163464	346	4.54	231	0.03
ENSG00000180871	575	7.55	400	0.05
ENSG00000186810	595	7.81	323	0.04
ENSG00000121966	948	12.44	2128	0.29
ENSG00000160683	406	5.33	133	0.02
ENSG00000168772	57	0.75	27	0
ENSG00000166347	152	2	98	0.01
ENSG00000159348	26	0.34	49	0.01
ENSG00000055163	126	1.65	98	0.01
ENSG00000083799	353	4.63	312	0.04
ENSG00000137869	1059	13.9	819	0.11
ENSG00000140465	566	7.43	1107	0.15
ENSG00000108242	120	1.58	48	0.01
ENSG00000138115	239	3.14	235	0.03
ENSG00000138109	474	6.22	953	0.13
ENSG00000130649	382	5.01	660	0.09
ENSG00000167600	73	0.96	50	0.01
ENSG00000073067	71	0.93	33	0
ENSG00000160868	547	7.18	939	0.13
ENSG00000106258	330	4.33	746	0.1
ENSG00000142973	123	1.61	45	0.01
ENSG00000001630	328	4.31	79	0.01
ENSG00000152207	137	1.8	72	0.01
ENSG00000120306	66	0.87	15	0
ENSG00000153071	153	2.01	164	0.02
ENSG00000196730	374	4.91	280	0.04
ENSG00000187323	631	8.28	148	0.02
ENSG00000156136	229	3.01	113	0.02
ENSG00000118655	78	1.02	45	0.01
ENSG00000011465	574	7.53	258	0.04
ENSG00000204843	209	2.74	259	0.04
ENSG00000104671	36	0.47	34	0
ENSG00000169738	52	0.68	65	0.01
ENSG00000153904	272	3.57	107	0.01
ENSG00000134574	166	2.18	192	0.03
ENSG00000175197	391	5.13	299	0.04
ENSG00000162733	323	4.24	130	0.02
ENSG00000215301	243	3.19	432	0.06
ENSG00000108654	169	2.22	421	0.06
ENSG00000110367	204	2.68	206	0.03
ENSG00000186562	45	0.59	11	0
ENSG00000215547	24	0.32	4	0
ENSG00000215545	17	0.22	4	0
ENSG00000131068	32	0.42	17	0
ENSG00000180483	28	0.37	15	0
ENSG00000204548	28	0.37	9	0
ENSG00000108381	367	4.82	52	0.01
ENSG00000106819	128	1.68	93	0.01
ENSG00000169696	139	1.82	70	0.01
ENSG00000171456	472	6.2	219	0.03
ENSG00000143970	217	2.85	58	0.01
ENSG00000156802	75	0.98	100	0.01
ENSG00000123268	243	3.19	118	0.02
ENSG00000162772	373	4.9	305	0.04
ENSG00000128272	426	5.59	354	0.05
ENSG00000145782	122	1.6	92	0.01
ENSG00000066739	55	0.72	67	0.01
ENSG00000125703	54	0.71	29	0
ENSG00000057663	322	4.23	245	0.03
ENSG00000181652	94	1.23	32	0
ENSG00000138363	156	2.05	117	0.02
ENSG00000149311	870	11.42	1474	0.2
ENSG00000068650	102	1.34	37	0.01
ENSG00000127249	49	0.64	8	0
ENSG00000163399	214	2.81	342	0.05
ENSG00000018625	224	2.94	152	0.02
ENSG00000143153	158	2.07	147	0.02
ENSG00000069849	58	0.76	86	0.01
ENSG00000074370	140	1.84	65	0.01
ENSG00000157087	240	3.15	71	0.01
ENSG00000067842	179	2.35	50	0.01
ENSG00000058668	148	1.94	148	0.02
ENSG00000105675	260	3.41	37	0.01
ENSG00000152234	86	1.13	323	0.04
ENSG00000113732	49	0.64	27	0
ENSG00000155097	75	0.98	57	0.01
ENSG00000143882	36	0.47	30	0
ENSG00000165240	518	6.8	197	0.03
ENSG00000123191	363	4.77	369	0.05
ENSG00000124406	66	0.87	37	0.01
ENSG00000132932	339	4.45	30	0
ENSG00000175054	341	4.48	587	0.08
ENSG00000123594	29	0.38	10	0
ENSG00000148090	40	0.53	34	0
ENSG00000087586	347	4.56	806	0.11
ENSG00000101200	554	7.27	315	0.04
ENSG00000103126	296	3.89	293	0.04
ENSG00000168646	310	4.07	173	0.02
ENSG00000167601	309	4.06	379	0.05
ENSG00000160862	253	3.32	181	0.02
ENSG00000109956	66	0.87	68	0.01
ENSG00000112309	38	0.5	19	0
ENSG00000176597	120	1.58	17	0
ENSG00000167080	91	1.19	27	0
ENSG00000139044	40	0.53	16	0
ENSG00000112208	77	1.01	219	0.03
ENSG00000095739	268	3.52	56	0.01
ENSG00000163930	206	2.7	362	0.05
ENSG00000138376	258	3.39	289	0.04
ENSG00000087088	503	6.6	1093	0.15
ENSG00000179941	176	2.31	43	0.01
ENSG00000060982	121	1.59	83	0.01
ENSG00000105552	198	2.6	48	0.01
ENSG00000114200	860	11.29	263	0.04
ENSG00000142867	243	3.19	197	0.03
ENSG00000171791	701	9.2	2170	0.3
ENSG00000140379	348	4.57	106	0.01
ENSG00000171552	204	2.68	750	0.1
ENSG00000129473	172	2.26	121	0.02
ENSG00000258643	166	2.18	10	0
ENSG00000069399	257	3.37	140	0.02
ENSG00000113916	392	5.15	422	0.06
ENSG00000116128	149	1.96	80	0.01
ENSG00000186174	154	2.02	41	0.01
ENSG00000186716	603	7.92	478	0.07
ENSG00000126581	544	7.14	657	0.09
ENSG00000127325	61	0.8	15	0
ENSG00000142959	22	0.29	10	0
ENSG00000105829	26	0.34	46	0.01
ENSG00000182492	416	5.46	158	0.02
ENSG00000180535	103	1.35	30	0
ENSG00000134107	229	3.01	134	0.02
ENSG00000123095	156	2.05	70	0.01
ENSG00000145692	154	2.02	103	0.01
ENSG00000015475	386	5.07	258	0.04
ENSG00000023445	268	3.52	294	0.04
ENSG00000115760	192	2.52	123	0.02
ENSG00000101197	181	2.38	143	0.02
ENSG00000197299	403	5.29	359	0.05
ENSG00000125845	625	8.2	715	0.1
ENSG00000125378	862	11.32	488	0.07
ENSG00000112175	321	4.21	46	0.01
ENSG00000107779	258	3.39	183	0.03
ENSG00000138696	351	4.61	130	0.02
ENSG00000176171	278	3.65	202	0.03
ENSG00000125999	83	1.09	38	0.01
ENSG00000157764	954	12.52	2619	0.36
ENSG00000012048	683	8.97	3326	0.46
ENSG00000139618	556	7.3	2119	0.29
ENSG00000136492	223	2.93	200	0.03
ENSG00000172270	501	6.58	706	0.1
ENSG00000133639	175	2.3	70	0.01
ENSG00000010671	439	5.76	351	0.05
ENSG00000186265	189	2.48	89	0.01
ENSG00000165810	49	0.64	10	0
ENSG00000169679	211	2.77	167	0.02
ENSG00000156970	307	4.03	286	0.04
ENSG00000154473	71	0.93	212	0.03
ENSG00000112276	116	1.52	40	0.01
ENSG00000159403	127	1.67	68	0.01
ENSG00000182326	137	1.8	73	0.01
ENSG00000125730	635	8.34	678	0.09
ENSG00000197405	333	4.37	163	0.02
ENSG00000039537	47	0.62	60	0.01
ENSG00000112936	101	1.33	72	0.01
ENSG00000133742	731	9.6	88	0.01
ENSG00000104267	528	6.93	232	0.03
ENSG00000167434	354	4.65	60	0.01
ENSG00000107159	362	4.75	355	0.05
ENSG00000141837	412	5.41	267	0.04
ENSG00000157388	441	5.79	101	0.01
ENSG00000198216	285	3.74	58	0.01
ENSG00000157445	163	2.14	32	0
ENSG00000084774	89	1.17	229	0.03
ENSG00000182985	707	9.28	216	0.03
ENSG00000175161	181	2.38	36	0
ENSG00000162706	201	2.64	32	0
ENSG00000104327	354	4.65	60	0.01
ENSG00000110680	1028	13.49	516	0.07
ENSG00000004948	456	5.99	102	0.01
ENSG00000122786	385	5.05	121	0.02
ENSG00000179218	492	6.46	634	0.09
ENSG00000130643	28	0.37	20	0
ENSG00000134072	113	1.48	69	0.01
ENSG00000058404	198	2.6	110	0.02
ENSG00000171302	202	2.65	51	0.01
ENSG00000137225	42	0.55	14	0
ENSG00000162949	40	0.53	14	0
ENSG00000203697	45	0.59	14	0
ENSG00000135773	83	1.09	18	0
ENSG00000116489	137	1.8	180	0.02
ENSG00000177938	23	0.3	12	0
ENSG00000077549	140	1.84	185	0.03
ENSG00000198286	301	3.95	131	0.02
ENSG00000132357	82	1.08	11	0
ENSG00000156017	26	0.34	17	0
ENSG00000172508	41	0.54	10	0
ENSG00000110619	110	1.44	56	0.01
ENSG00000137752	702	9.22	371	0.05
ENSG00000003400	118	1.55	147	0.02
ENSG00000106144	232	3.05	189	0.03
ENSG00000164305	1244	16.33	1214	0.17
ENSG00000138794	179	2.35	160	0.02
ENSG00000064012	682	8.95	943	0.13
ENSG00000132906	601	7.89	453	0.06
ENSG00000121691	1068	14.02	443	0.06
ENSG00000105974	961	12.61	1147	0.16
ENSG00000110395	481	6.31	752	0.1
ENSG00000114423	165	2.17	190	0.03
ENSG00000142273	154	2.02	47	0.01
ENSG00000134812	595	7.81	30	0
ENSG00000145439	25	0.33	24	0
ENSG00000158941	173	2.27	244	0.03
ENSG00000108091	141	1.85	89	0.01
ENSG00000187094	660	8.66	135	0.02
ENSG00000163394	223	2.93	87	0.01
ENSG00000110148	239	3.14	131	0.02
ENSG00000102970	336	4.41	166	0.02
ENSG00000172724	352	4.62	112	0.02
ENSG00000108691	1371	18	1577	0.22
ENSG00000137077	503	6.6	186	0.03
ENSG00000102962	297	3.9	135	0.02
ENSG00000131142	172	2.26	53	0.01
ENSG00000213927	324	4.25	55	0.01
ENSG00000108688	297	3.9	106	0.01
ENSG00000118523	751	9.86	594	0.08
ENSG00000145386	416	5.46	377	0.05
ENSG00000112237	139	1.82	90	0.01
ENSG00000110092	440	5.78	1740	0.24
ENSG00000118971	400	5.25	251	0.03
ENSG00000112576	254	3.33	216	0.03
ENSG00000105173	279	3.66	496	0.07
ENSG00000138764	115	1.51	55	0.01
ENSG00000163823	408	5.36	161	0.02
ENSG00000121807	749	9.83	536	0.07
ENSG00000183813	420	5.51	119	0.02
ENSG00000126353	489	6.42	314	0.04
ENSG00000156535	220	2.89	94	0.01
ENSG00000170458	905	11.88	804	0.11
ENSG00000177697	282	3.7	171	0.02
ENSG00000177575	699	9.18	299	0.04
ENSG00000135535	90	1.18	49	0.01
ENSG00000177455	799	10.49	158	0.02
ENSG00000158473	165	2.17	188	0.03
ENSG00000116824	501	6.58	113	0.02
ENSG00000090659	396	5.2	462	0.06
ENSG00000012124	296	3.89	95	0.01
ENSG00000272398	434	5.7	307	0.04
ENSG00000122223	190	2.49	118	0.02
ENSG00000120217	912	11.97	2361	0.32
ENSG00000103855	569	7.47	210	0.03
ENSG00000178562	680	8.93	413	0.06
ENSG00000174059	1158	15.2	361	0.05
ENSG00000004468	852	11.18	294	0.04
ENSG00000101017	813	10.67	611	0.08
ENSG00000102245	709	9.31	541	0.07
ENSG00000026508	986	12.94	1407	0.19
ENSG00000117335	351	4.61	239	0.03
ENSG00000196776	472	6.2	274	0.04
ENSG00000143119	169	2.22	49	0.01
ENSG00000196352	516	6.77	253	0.03
ENSG00000116815	256	3.36	101	0.01
ENSG00000085063	541	7.1	260	0.04
ENSG00000135404	380	4.99	235	0.03
ENSG00000129226	940	12.34	99	0.01
ENSG00000019582	348	4.57	199	0.03
ENSG00000105369	299	3.92	82	0.01
ENSG00000007312	294	3.86	88	0.01
ENSG00000121594	525	6.89	230	0.03
ENSG00000085117	234	3.07	228	0.03
ENSG00000114013	672	8.82	242	0.03
ENSG00000010278	423	5.55	262	0.04
ENSG00000125810	138	1.81	85	0.01
ENSG00000002586	345	4.53	146	0.02
ENSG00000158825	331	4.34	103	0.01
ENSG00000079335	69	0.91	60	0.01
ENSG00000081377	88	1.16	42	0.01
ENSG00000164045	130	1.71	220	0.03
ENSG00000101224	121	1.59	150	0.02
ENSG00000158402	122	1.6	234	0.03
ENSG00000070831	271	3.56	751	0.1
ENSG00000134371	215	2.82	229	0.03
ENSG00000146670	100	1.31	72	0.01
ENSG00000039068	920	12.08	2160	0.3
ENSG00000040731	165	2.17	27	0
ENSG00000140937	268	3.52	93	0.01
ENSG00000140945	481	6.31	225	0.03
ENSG00000079112	159	2.09	69	0.01
ENSG00000170558	537	7.05	389	0.05
ENSG00000062038	221	2.9	144	0.02
ENSG00000179242	323	4.24	56	0.01
ENSG00000170312	379	4.98	1081	0.15
ENSG00000167258	233	3.06	139	0.02
ENSG00000058091	102	1.34	77	0.01
ENSG00000123374	447	5.87	882	0.12
ENSG00000135446	652	8.56	671	0.09
ENSG00000105810	448	5.88	445	0.06
ENSG00000132964	156	2.05	165	0.02
ENSG00000124762	1198	15.73	1812	0.25
ENSG00000111276	406	5.33	1089	0.15
ENSG00000147889	1025	13.45	2612	0.36
ENSG00000147883	440	5.78	468	0.06
ENSG00000123080	264	3.47	110	0.02
ENSG00000165556	304	3.99	379	0.05
ENSG00000079385	338	4.44	272	0.04
ENSG00000105388	1065	13.98	289	0.04
ENSG00000086548	361	4.74	122	0.02
ENSG00000007306	154	2.02	36	0
ENSG00000245848	568	7.46	523	0.07
ENSG00000172216	525	6.89	498	0.07
ENSG00000221869	210	2.76	113	0.02
ENSG00000103888	126	1.65	87	0.01
ENSG00000115163	134	1.76	171	0.02
ENSG00000138778	138	1.81	113	0.02
ENSG00000117724	247	3.24	137	0.02
ENSG00000153044	48	0.63	57	0.01
ENSG00000151849	522	6.85	96	0.01
ENSG00000148584	292	3.83	43	0.01
ENSG00000175899	638	8.37	293	0.04
ENSG00000118017	40	0.53	15	0
ENSG00000114771	285	3.74	32	0
ENSG00000141338	96	1.26	27	0
ENSG00000085563	730	9.58	2516	0.35
ENSG00000125257	371	4.87	230	0.03
ENSG00000006071	377	4.95	284	0.04
ENSG00000117528	115	1.51	158	0.02
ENSG00000118777	556	7.3	901	0.12
ENSG00000136754	159	2.09	129	0.02
ENSG00000097007	604	7.93	886	0.12
ENSG00000143322	149	1.96	121	0.02
ENSG00000175164	1028	13.49	308	0.04
ENSG00000076555	204	2.68	104	0.01
ENSG00000115361	236	3.1	37	0.01
ENSG00000075239	118	1.55	141	0.02
ENSG00000102977	394	5.17	118	0.02
ENSG00000177076	44	0.58	17	0
ENSG00000100813	202	2.65	152	0.02
ENSG00000213088	363	4.77	155	0.02
ENSG00000144476	448	5.88	270	0.04
ENSG00000177465	35	0.46	15	0
ENSG00000097021	87	1.14	65	0.01
ENSG00000100312	647	8.49	40	0.01
ENSG00000123983	141	1.85	146	0.02
ENSG00000164398	160	2.1	36	0
ENSG00000005187	492	6.46	36	0
ENSG00000173124	12	0.16	5	0
ENSG00000075624	572	7.51	698	0.1
ENSG00000163017	121	1.59	107	0.01
ENSG00000136518	100	1.31	220	0.03
ENSG00000072110	204	2.68	303	0.04
ENSG00000115170	266	3.49	177	0.02
ENSG00000121989	241	3.16	127	0.02
ENSG00000196839	847	11.12	259	0.04
ENSG00000137845	358	4.7	390	0.05
ENSG00000151694	643	8.44	502	0.07
ENSG00000134007	33	0.43	7	0
ENSG00000114948	115	1.51	37	0.01
ENSG00000134249	38	0.5	14	0
ENSG00000154734	281	3.69	129	0.02
ENSG00000134917	94	1.23	23	0
ENSG00000178031	90	1.18	29	0
ENSG00000156218	165	2.17	27	0
ENSG00000138031	304	3.99	72	0.01
ENSG00000121281	98	1.29	47	0.01
ENSG00000087274	216	2.84	267	0.04
ENSG00000123146	136	1.79	96	0.01
ENSG00000187758	161	2.11	54	0.01
ENSG00000196616	271	3.56	406	0.06
ENSG00000248144	284	3.73	232	0.03
ENSG00000198099	70	0.92	73	0.01
ENSG00000196344	198	2.6	64	0.01
ENSG00000147576	131	1.72	17	0
ENSG00000148926	661	8.68	388	0.05
ENSG00000163485	219	2.87	143	0.02
ENSG00000120907	304	3.99	139	0.02
ENSG00000170214	392	5.15	85	0.01
ENSG00000171873	302	3.96	64	0.01
ENSG00000239900	199	2.61	96	0.01
ENSG00000130396	188	2.47	145	0.02
ENSG00000172493	308	4.04	111	0.02
ENSG00000072364	185	2.43	92	0.01
ENSG00000081051	743	9.75	372	0.05
ENSG00000116771	49	0.64	36	0
ENSG00000135744	505	6.63	1129	0.16
ENSG00000180772	552	7.25	245	0.03
ENSG00000168710	77	1.01	111	0.02
ENSG00000106546	568	7.46	735	0.1
ENSG00000156709	454	5.96	393	0.05
ENSG00000110711	147	1.93	180	0.02
ENSG00000160224	504	6.62	214	0.03
ENSG00000127914	237	3.11	134	0.02
ENSG00000085662	375	4.92	215	0.03
ENSG00000198074	239	3.14	138	0.02
ENSG00000187134	197	2.59	98	0.01
ENSG00000151632	128	1.68	90	0.01
ENSG00000196139	223	2.93	186	0.03
ENSG00000162482	37	0.49	21	0
ENSG00000142208	734	9.64	3574	0.49
ENSG00000105221	385	5.05	378	0.05
ENSG00000148218	192	2.52	145	0.02
ENSG00000165092	336	4.41	380	0.05
ENSG00000184254	209	2.74	88	0.01
ENSG00000111275	497	6.52	782	0.11
ENSG00000108602	150	1.97	77	0.01
ENSG00000112294	326	4.28	88	0.01
ENSG00000119711	71	0.93	43	0.01
ENSG00000118514	71	0.93	17	0
ENSG00000136872	136	1.79	72	0.01
ENSG00000033011	418	5.49	53	0.01
ENSG00000171094	691	9.07	803	0.11
ENSG00000161905	367	4.82	219	0.03
ENSG00000163286	114	1.5	48	0.01
ENSG00000163295	206	2.7	69	0.01
ENSG00000242110	232	3.05	129	0.02
ENSG00000184675	230	3.02	79	0.01
ENSG00000159461	258	3.39	168	0.02
ENSG00000116748	187	2.45	100	0.01
ENSG00000243480	94	1.23	57	0.01
ENSG00000164162	40	0.53	79	0.01
ENSG00000214274	550	7.22	222	0.03
ENSG00000154188	454	5.96	328	0.05
ENSG00000091879	533	7	504	0.07
ENSG00000132855	179	2.35	146	0.02
ENSG00000029534	494	6.48	117	0.02
ENSG00000145362	208	2.73	118	0.02
ENSG00000176915	51	0.67	60	0.01
ENSG00000131620	297	3.9	218	0.03
ENSG00000011201	188	2.47	88	0.01
ENSG00000166825	675	8.86	171	0.02
ENSG00000169604	229	3.01	90	0.01
ENSG00000163297	231	3.03	79	0.01
ENSG00000135046	508	6.67	439	0.06
ENSG00000182718	475	6.24	686	0.09
ENSG00000164111	631	8.28	300	0.04
ENSG00000197043	441	5.79	158	0.02
ENSG00000103723	127	1.67	49	0.01
ENSG00000107282	129	1.69	60	0.01
ENSG00000134982	332	4.36	967	0.13
ENSG00000100823	393	5.16	699	0.1
ENSG00000171388	472	6.2	308	0.04
ENSG00000118137	748	9.82	1098	0.15
ENSG00000158874	304	3.99	185	0.03
ENSG00000110244	281	3.69	221	0.03
ENSG00000084674	594	7.8	903	0.12
ENSG00000124701	108	1.42	16	0
ENSG00000179750	180	2.36	199	0.03
ENSG00000130208	283	3.71	207	0.03
ENSG00000130203	1186	15.57	4947	0.68
ENSG00000157500	168	2.21	124	0.02
ENSG00000240583	582	7.64	358	0.05
ENSG00000143595	60	0.79	45	0.01
ENSG00000165272	333	4.37	219	0.03
ENSG00000171885	593	7.78	343	0.05
ENSG00000161798	277	3.64	179	0.02
ENSG00000169083	1047	13.74	2619	0.36
ENSG00000078061	278	3.65	127	0.02
ENSG00000120318	99	1.3	31	0
ENSG00000109321	327	4.29	224	0.03
ENSG00000143761	104	1.37	267	0.04
ENSG00000138639	136	1.79	48	0.01
ENSG00000145819	250	3.28	56	0.01
ENSG00000147799	24	0.32	29	0
ENSG00000124143	31	0.41	4	0
ENSG00000180448	54	0.71	45	0.01
ENSG00000100852	155	2.03	53	0.01
ENSG00000047648	63	0.83	17	0
ENSG00000111348	108	1.42	98	0.01
ENSG00000242173	51	0.67	22	0
ENSG00000074964	111	1.46	21	0
ENSG00000196914	158	2.07	97	0.01
ENSG00000240771	83	1.09	29	0
ENSG00000183111	31	0.41	11	0
ENSG00000117713	394	5.17	423	0.06
ENSG00000049618	353	4.63	172	0.02
ENSG00000189079	232	3.05	114	0.02
ENSG00000032219	164	2.15	56	0.01
ENSG00000169379	63	0.83	56	0.01
ENSG00000102931	59	0.77	43	0.01
ENSG00000113966	181	2.38	48	0.01
ENSG00000144746	141	1.85	108	0.01
ENSG00000143437	315	4.13	296	0.04
ENSG00000241553	46	0.6	108	0.01
ENSG00000100299	1060	13.91	144	0.02
ENSG00000183876	260	3.41	12	0
ENSG00000111339	22	0.29	29	0
ENSG00000188611	257	3.37	35	0
ENSG00000153317	130	1.71	96	0.01
ENSG00000165192	26	0.34	10	0
ENSG00000161664	26	0.34	13	0
ENSG00000161944	137	1.8	51	0.01
ENSG00000116539	187	2.45	60	0.01
ENSG00000172487	22	0.29	4	0
ENSG00000181693	18	0.24	3	0
ENSG00000203757	20	0.26	5	0
ENSG00000280090	28	0.37	6	0
ENSG00000221931	24	0.32	5	0
ENSG00000279116	23	0.3	7	0
ENSG00000115942	48	0.63	116	0.02
ENSG00000174914	92	1.21	3	0
ENSG00000186440	22	0.29	5	0
ENSG00000172199	21	0.28	3	0
ENSG00000169214	25	0.33	5	0
ENSG00000167822	16	0.21	3	0
ENSG00000187612	28	0.37	4	0
ENSG00000181518	35	0.46	4	0
ENSG00000172457	33	0.43	4	0
ENSG00000172154	23	0.3	6	0
ENSG00000181499	26	0.34	5	0
ENSG00000127515	17	0.22	7	0
ENSG00000125851	347	4.56	65	0.01
ENSG00000099139	563	7.39	92	0.01
ENSG00000140479	224	2.94	94	0.01
ENSG00000197646	351	4.61	163	0.02
ENSG00000150593	265	3.48	333	0.05
ENSG00000172572	408	5.36	80	0.01
ENSG00000184588	379	4.98	108	0.01
ENSG00000138735	528	6.93	106	0.01
ENSG00000100311	435	5.71	365	0.05
ENSG00000170962	306	4.02	77	0.01
ENSG00000134853	844	11.08	541	0.07
ENSG00000113721	906	11.89	539	0.07
ENSG00000004799	230	3.02	95	0.01
ENSG00000196923	429	5.63	133	0.02
ENSG00000140992	211	2.77	268	0.04
ENSG00000162493	581	7.63	251	0.03
ENSG00000139515	316	4.15	194	0.03
ENSG00000172367	58	0.76	19	0
ENSG00000162734	265	3.48	103	0.01
ENSG00000089220	304	3.99	282	0.04
ENSG00000139946	109	1.43	29	0
ENSG00000152684	44	0.58	90	0.01
ENSG00000179094	244	3.2	151	0.02
ENSG00000112378	150	1.97	46	0.01
ENSG00000112357	195	2.56	49	0.01
ENSG00000163737	475	6.24	226	0.03
ENSG00000109272	89	1.17	29	0
ENSG00000101132	80	1.05	63	0.01
ENSG00000170525	226	2.97	177	0.02
ENSG00000108518	230	3.02	301	0.04
ENSG00000229859	46	0.6	84	0.01
ENSG00000229183	33	0.43	78	0.01
ENSG00000256713	56	0.74	92	0.01
ENSG00000142657	430	5.64	98	0.01
ENSG00000102144	234	3.07	264	0.04
ENSG00000169299	42	0.55	44	0.01
ENSG00000165434	32	0.42	17	0
ENSG00000184207	306	4.02	36	0
ENSG00000082175	773	10.15	779	0.11
ENSG00000101856	341	4.48	202	0.03
ENSG00000164902	50	0.66	62	0.01
ENSG00000167085	360	4.73	405	0.06
ENSG00000139289	134	1.76	57	0.01
ENSG00000124102	760	9.98	101	0.01
ENSG00000131788	125	1.64	131	0.02
ENSG00000073921	333	4.37	195	0.03
ENSG00000155629	97	1.27	37	0.01
ENSG00000139144	151	1.98	53	0.01
ENSG00000121879	653	8.57	1649	0.23
ENSG00000051382	320	4.2	255	0.04
ENSG00000171608	387	5.08	203	0.03
ENSG00000145675	454	5.96	841	0.12
ENSG00000137193	200	2.63	288	0.04
ENSG00000159763	205	2.69	124	0.02
ENSG00000150867	71	0.93	101	0.01
ENSG00000067225	343	4.5	716	0.1
ENSG00000057294	147	1.93	182	0.03
ENSG00000184363	191	2.51	99	0.01
ENSG00000170890	656	8.61	72	0.01
ENSG00000127252	36	0.47	15	0
ENSG00000133328	25	0.33	10	0
ENSG00000176485	118	1.55	39	0.01
ENSG00000145287	130	1.71	42	0.01
ENSG00000104368	1056	13.86	383	0.05
ENSG00000122861	842	11.05	576	0.08
ENSG00000011422	676	8.87	623	0.09
ENSG00000138193	331	4.34	184	0.03
ENSG00000124181	312	4.1	441	0.06
ENSG00000075651	246	3.23	198	0.03
ENSG00000115956	377	4.95	49	0.01
ENSG00000147872	302	3.96	130	0.02
ENSG00000105355	109	1.43	109	0.01
ENSG00000214456	156	2.05	28	0
ENSG00000166851	355	4.66	843	0.12
ENSG00000145632	210	2.76	98	0.01
ENSG00000142731	165	2.17	149	0.02
ENSG00000203805	51	0.67	11	0
ENSG00000117600	106	1.39	13	0
ENSG00000114554	232	3.05	57	0.01
ENSG00000198753	41	0.54	20	0
ENSG00000136040	107	1.4	27	0
ENSG00000141682	203	2.66	156	0.02
ENSG00000124225	85	1.12	62	0.01
ENSG00000160783	54	0.71	48	0.01
ENSG00000140464	607	7.97	647	0.09
ENSG00000105819	45	0.59	67	0.01
ENSG00000122512	302	3.96	239	0.03
ENSG00000130653	40	0.53	16	0
ENSG00000070501	264	3.47	259	0.04
ENSG00000062822	388	5.09	227	0.03
ENSG00000077514	279	3.66	95	0.01
ENSG00000177084	326	4.28	211	0.03
ENSG00000140521	510	6.69	330	0.05
ENSG00000051341	157	2.06	68	0.01
ENSG00000125630	37	0.49	77	0.01
ENSG00000099821	110	1.44	110	0.02
ENSG00000158553	56	0.74	3	0
ENSG00000105852	225	2.95	88	0.01
ENSG00000128513	209	2.74	172	0.02
ENSG00000186951	839	11.01	636	0.09
ENSG00000132170	1107	14.53	2216	0.3
ENSG00000109819	736	9.66	770	0.11
ENSG00000163736	212	2.78	112	0.02
ENSG00000196262	464	6.09	562	0.08
ENSG00000137168	57	0.75	66	0.01
ENSG00000170836	192	2.52	169	0.02
ENSG00000058272	225	2.95	207	0.03
ENSG00000087074	236	3.1	78	0.01
ENSG00000131771	214	2.81	115	0.02
ENSG00000113575	120	1.58	470	0.06
ENSG00000105568	182	2.39	347	0.05
ENSG00000221914	120	1.58	212	0.03
ENSG00000073711	106	1.39	57	0.01
ENSG00000119414	119	1.56	131	0.02
ENSG00000148840	316	4.15	33	0
ENSG00000198901	294	3.86	142	0.02
ENSG00000143294	130	1.71	53	0.01
ENSG00000057657	300	3.94	199	0.03
ENSG00000142611	397	5.21	92	0.01
ENSG00000116731	198	2.6	90	0.01
ENSG00000117450	310	4.07	395	0.05
ENSG00000167815	553	7.26	302	0.04
ENSG00000123131	183	2.4	172	0.02
ENSG00000180644	533	7	220	0.03
ENSG00000132356	168	2.21	597	0.08
ENSG00000106617	375	4.92	140	0.02
ENSG00000108946	256	3.36	313	0.04
ENSG00000154229	529	6.94	945	0.13
ENSG00000166501	419	5.5	421	0.06
ENSG00000253729	434	5.7	798	0.11
ENSG00000172179	1167	15.32	324	0.04
ENSG00000126457	216	2.84	383	0.05
ENSG00000100462	210	2.76	447	0.06
ENSG00000171867	562	7.38	834	0.11
ENSG00000101000	316	4.15	228	0.03
ENSG00000184500	240	3.15	252	0.03
ENSG00000110844	96	1.26	21	0
ENSG00000229937	23	0.3	24	0
ENSG00000186654	53	0.7	32	0
ENSG00000178597	23	0.3	7	0
ENSG00000167653	241	3.16	141	0.02
ENSG00000059915	364	4.78	31	0
ENSG00000080815	616	8.09	846	0.12
ENSG00000164985	257	3.37	335	0.05
ENSG00000165916	81	1.06	270	0.04
ENSG00000144218	240	3.15	50	0.01
ENSG00000042980	121	1.59	51	0.01
ENSG00000186106	41	0.54	23	0
ENSG00000169403	302	3.96	101	0.01
ENSG00000185920	563	7.39	314	0.04
ENSG00000183134	158	2.07	81	0.01
ENSG00000050628	139	1.82	115	0.02
ENSG00000171522	320	4.2	195	0.03
ENSG00000124212	207	2.72	91	0.01
ENSG00000106853	74	0.97	38	0.01
ENSG00000095303	846	11.11	280	0.04
ENSG00000073756	1624	21.32	2285	0.31
ENSG00000152266	1014	13.31	330	0.05
ENSG00000087494	833	10.93	237	0.03
ENSG00000169398	528	6.93	1039	0.14
ENSG00000120899	206	2.7	321	0.04
ENSG00000101213	189	2.48	127	0.02
ENSG00000196396	326	4.28	446	0.06
ENSG00000179295	762	10	883	0.12
ENSG00000163629	239	3.14	159	0.02
ENSG00000088179	199	2.61	37	0.01
ENSG00000111679	280	3.68	440	0.06
ENSG00000127329	249	3.27	67	0.01
ENSG00000149177	139	1.82	125	0.02
ENSG00000106278	117	1.54	93	0.01
ENSG00000164611	364	4.78	300	0.04
ENSG00000089159	251	3.29	363	0.05
ENSG00000112531	349	4.58	150	0.02
ENSG00000115828	139	1.82	58	0.01
ENSG00000107560	33	0.43	68	0.01
ENSG00000124839	33	0.43	38	0.01
ENSG00000167964	48	0.63	25	0
ENSG00000069974	247	3.24	176	0.02
ENSG00000041353	118	1.55	75	0.01
ENSG00000168461	78	1.02	58	0.01
ENSG00000118508	53	0.7	50	0.01
ENSG00000109113	71	0.93	71	0.01
ENSG00000172794	143	1.88	30	0
ENSG00000168118	89	1.17	99	0.01
ENSG00000144566	83	1.09	312	0.04
ENSG00000175582	57	0.75	146	0.02
ENSG00000166128	44	0.58	40	0.01
ENSG00000029725	121	1.59	97	0.01
ENSG00000136238	331	4.34	1260	0.17
ENSG00000164754	229	3.01	194	0.03
ENSG00000113522	310	4.07	372	0.05
ENSG00000182185	333	4.37	100	0.01
ENSG00000101146	70	0.92	146	0.02
ENSG00000132155	540	7.09	665	0.09
ENSG00000160271	189	2.48	58	0.01
ENSG00000122679	109	1.43	55	0.01
ENSG00000153201	206	2.7	305	0.04
ENSG00000076864	105	1.38	81	0.01
ENSG00000132359	111	1.46	20	0
ENSG00000131759	488	6.41	453	0.06
ENSG00000077092	503	6.6	263	0.04
ENSG00000155903	128	1.68	26	0
ENSG00000111344	96	1.26	32	0
ENSG00000198915	44	0.58	13	0
ENSG00000058335	271	3.56	62	0.01
ENSG00000068831	129	1.69	40	0.01
ENSG00000101265	180	2.36	69	0.01
ENSG00000107551	27	0.35	28	0
ENSG00000169435	77	1.01	44	0.01
ENSG00000139687	745	9.78	1363	0.19
ENSG00000162521	65	0.85	372	0.05
ENSG00000080839	186	2.44	154	0.02
ENSG00000103479	254	3.33	181	0.02
ENSG00000265241	36	0.47	158	0.02
ENSG00000114115	233	3.06	84	0.01
ENSG00000114113	32	0.42	29	0
ENSG00000138207	647	8.49	383	0.05
ENSG00000124232	28	0.37	13	0
ENSG00000172348	75	0.98	24	0
ENSG00000180198	294	3.86	155	0.02
ENSG00000139988	81	1.06	59	0.01
ENSG00000137710	270	3.54	170	0.02
ENSG00000122707	231	3.03	174	0.02
ENSG00000068615	181	2.38	45	0.01
ENSG00000162924	381	5	205	0.03
ENSG00000189056	558	7.32	244	0.03
ENSG00000102032	51	0.67	35	0
ENSG00000165731	735	9.65	956	0.13
ENSG00000104918	568	7.46	639	0.09
ENSG00000049541	75	0.98	147	0.02
ENSG00000092871	50	0.66	35	0
ENSG00000182175	161	2.11	50	0.01
ENSG00000130988	267	3.5	68	0.01
ENSG00000153165	89	1.17	25	0
ENSG00000076344	60	0.79	27	0
ENSG00000127074	46	0.6	21	0
ENSG00000150681	88	1.16	22	0
ENSG00000143248	167	2.19	69	0.01
ENSG00000182732	207	2.72	52	0.01
ENSG00000182901	163	2.14	51	0.01
ENSG00000140519	127	1.67	39	0.01
ENSG00000067560	239	3.14	1117	0.15
ENSG00000143878	90	1.18	174	0.02
ENSG00000072422	65	0.85	34	0
ENSG00000155366	70	0.92	200	0.03
ENSG00000107036	97	1.27	19	0
ENSG00000079841	157	2.06	53	0.01
ENSG00000176406	82	1.08	36	0
ENSG00000100599	169	2.22	32	0
ENSG00000104312	267	3.5	187	0.03
ENSG00000175643	172	2.26	45	0.01
ENSG00000169385	226	2.97	70	0.01
ENSG00000135828	188	2.47	158	0.02
ENSG00000164068	95	1.25	62	0.01
ENSG00000151692	74	0.97	37	0.01
ENSG00000155827	74	0.97	147	0.02
ENSG00000173821	300	3.94	187	0.03
ENSG00000170633	81	1.06	38	0.01
ENSG00000108375	229	3.01	75	0.01
ENSG00000101654	53	0.7	65	0.01
ENSG00000169855	300	3.94	182	0.03
ENSG00000185008	206	2.7	61	0.01
ENSG00000169071	350	4.59	153	0.02
ENSG00000198963	153	2.01	41	0.01
ENSG00000143365	212	2.78	155	0.02
ENSG00000147403	122	1.6	227	0.03
ENSG00000165496	27	0.35	41	0.01
ENSG00000265681	953	12.51	173	0.02
ENSG00000116251	129	1.69	203	0.03
ENSG00000122406	231	3.03	294	0.04
ENSG00000163902	120	1.58	235	0.03
ENSG00000177519	46	0.6	31	0
ENSG00000129824	65	0.85	51	0.01
ENSG00000072133	81	1.06	50	0.01
ENSG00000108443	404	5.3	413	0.06
ENSG00000175634	81	1.06	70	0.01
ENSG00000168028	194	2.55	309	0.04
ENSG00000048392	312	4.1	95	0.01
ENSG00000147655	371	4.87	63	0.01
[truncated: 17,627 more rows]

## Sheet: Associated_pathways
Pathway_ID	Number_assoc_diseases	Percentage_assoc_diseases
R-HSA-6802953	100	2.04
R-HSA-5654710	116	2.37
R-HSA-418592	60	1.23
hsa_M00683	26	0.53
R-HSA-5654695	134	2.74
R-HSA-202040	145	2.96
R-HSA-210990	61	1.25
R-HSA-5654688	155	3.17
R-HSA-428930	41	0.84
R-HSA-8874081	93	1.9
R-HSA-5654712	136	2.78
R-HSA-5655332	164	3.35
R-HSA-8875791	80	1.63
R-HSA-8853338	164	3.35
R-HSA-1296059	41	0.84
R-HSA-8851907	78	1.59
R-HSA-5654708	172	3.51
R-HSA-2428933	143	2.92
R-HSA-8865999	58	1.19
R-HSA-8875513	50	1.02
R-HSA-5655253	185	3.78
hsa_M00050	24	0.49
R-HSA-1169092	85	1.74
R-HSA-5654716	160	3.27
R-HSA-5654693	160	3.27
R-HSA-5654696	191	3.9
R-HSA-5654720	102	2.08
R-HSA-392518	86	1.76
R-HSA-8851805	115	2.35
R-HSA-5654699	162	3.31
R-HSA-418217	26	0.53
R-HSA-5654689	126	2.57
hsa05321	462	9.44
R-HSA-1296041	41	0.84
R-HSA-392170	41	0.84
R-HSA-500657	27	0.55
R-HSA-171007	98	2
R-HSA-8853334	121	2.47
R-HSA-5654704	143	2.92
R-HSA-6806942	51	1.04
R-HSA-5654706	147	3
R-HSA-5654687	187	3.82
R-HSA-5654719	131	2.68
R-HSA-5655291	111	2.27
R-HSA-5654700	167	3.41
R-HSA-997272	41	0.84
R-HSA-381753	23	0.47
R-HSA-392851	49	1
R-HSA-109582	1038	21.21
R-HSA-168256	1760	35.96
R-HSA-168249	1357	27.73
R-HSA-6798695	651	13.3
R-HSA-76002	683	13.96
R-HSA-114608	492	10.05
R-HSA-76005	501	10.24
R-HSA-74160	1021	20.86
R-HSA-1430728	1745	35.66
R-HSA-556833	921	18.82
R-HSA-194840	128	2.62
R-HSA-194315	378	7.72
R-HSA-162582	1887	38.56
hsa01100	1171	23.93
R-HSA-392499	1353	27.65
R-HSA-597592	883	18.04
R-HSA-1169410	94	1.92
WP179	495	10.11
R-HSA-69278	423	8.64
R-HSA-2262752	629	12.85
R-HSA-3371556	186	3.8
R-HSA-1280215	1198	24.48
R-HSA-1643685	1096	22.39
R-HSA-168274	34	0.69
R-HSA-211000	68	1.39
R-HSA-70153	74	1.51
R-HSA-189200	77	1.57
R-HSA-162906	172	3.51
R-HSA-162587	110	2.25
R-HSA-162909	119	2.43
R-HSA-168253	111	2.27
R-HSA-5663205	373	7.62
R-HSA-168254	163	3.33
R-HSA-168255	83	1.7
R-HSA-168273	69	1.41
R-HSA-177243	31	0.63
R-HSA-176033	32	0.65
R-HSA-913531	388	7.93
R-HSA-1169408	94	1.92
R-HSA-162599	82	1.68
R-HSA-71387	316	6.46
R-HSA-194441	33	0.67
R-HSA-68875	136	2.78
R-HSA-68886	208	4.25
R-HSA-168333	25	0.51
R-HSA-168276	29	0.59
R-HSA-2980766	72	1.47
R-HSA-180746	28	0.57
hsa_M00427	30	0.61
R-HSA-3301854	26	0.53
R-HSA-72203	113	2.31
R-HSA-170822	27	0.55
R-HSA-3371453	150	3.06
R-HSA-165054	27	0.55
hsa03013	90	1.84
R-HSA-425407	408	8.34
R-HSA-191859	33	0.67
R-HSA-3108232	220	4.5
R-HSA-2990846	221	4.52
R-HSA-3108214	142	2.9
R-HSA-4615885	74	1.51
R-HSA-4570464	41	0.84
R-HSA-5578749	45	0.92
R-HSA-382551	793	16.2
R-HSA-159236	38	0.78
R-HSA-159231	28	0.57
R-HSA-159234	31	0.63
R-HSA-72202	49	1
R-HSA-168271	22	0.45
R-HSA-159230	26	0.53
R-HSA-159227	23	0.47
R-HSA-72306	74	1.51
R-HSA-6784531	46	0.94
R-HSA-168325	21	0.43
R-HSA-180910	28	0.57
R-HSA-535734	368	7.52
R-HSA-211859	450	9.19
R-HSA-211945	351	7.17
hsa01210	51	1.04
hsa01230	173	3.53
hsa00310	126	2.57
R-HSA-71291	352	7.19
WP465	176	3.6
R-HSA-199991	624	12.75
R-HSA-5653656	752	15.37
R-HSA-209776	67	1.37
R-HSA-196854	402	8.21
R-HSA-196849	288	5.88
R-HSA-166520	790	16.14
hsa04727	159	3.25
R-HSA-112316	483	9.87
R-HSA-112315	402	8.21
hsa02010	150	3.06
R-HSA-1989781	304	6.21
R-HSA-400206	309	6.31
R-HSA-382556	186	3.8
R-HSA-2187338	232	4.74
R-HSA-2161517	51	1.04
R-HSA-2161522	57	1.16
hsa04976	262	5.35
hsa05206	660	13.49
hsa01522	443	9.05
hsa01523	346	7.07
R-HSA-2142753	265	5.41
R-HSA-196741	56	1.14
hsa04071	458	9.36
hsa04977	101	2.06
hsa01524	340	6.95
hsa04024	488	9.97
hsa04911	271	5.54
R-HSA-163685	292	5.97
R-HSA-1296065	60	1.23
R-HSA-1296071	129	2.64
R-HSA-422356	245	5.01
R-HSA-390918	43	0.88
hsa04146	323	6.6
R-HSA-156580	189	3.86
R-HSA-416476	412	8.42
R-HSA-881907	766	15.65
R-HSA-388396	808	16.51
R-HSA-372790	1103	22.54
R-HSA-1483206	132	2.7
R-HSA-1483257	240	4.9
R-HSA-1483191	63	1.29
hsa04923	311	6.35
hsa04723	274	5.6
R-HSA-2029480	201	4.11
R-HSA-2029482	137	2.8
R-HSA-195258	330	6.74
R-HSA-5663213	89	1.82
R-HSA-194138	654	13.36
R-HSA-4420097	650	13.28
hsa04810	512	10.46
hsa04360	878	17.94
R-HSA-422475	876	17.9
R-HSA-375170	103	2.1
WP429	331	6.76
hsa05220	406	8.3
R-HSA-1266738	1200	24.52
R-HSA-5693532	260	5.31
R-HSA-5693606	172	3.51
R-HSA-73894	370	7.56
WP1261	300	6.13
R-HSA-983231	332	6.78
R-HSA-5693567	151	3.09
R-HSA-5685938	84	1.72
R-HSA-5693538	173	3.53
R-HSA-525793	103	2.1
hsa04722	377	7.7
WP2272	183	3.74
hsa05200	1007	20.58
hsa04014	578	11.81
R-HSA-5693565	172	3.51
R-HSA-428890	21	0.43
hsa05131	208	4.25
R-HSA-376176	61	1.25
hsa05416	270	5.52
R-HSA-373752	94	1.92
R-HSA-416482	130	2.66
R-HSA-69620	199	4.07
R-HSA-5688426	446	9.11
R-HSA-69481	170	3.47
R-HSA-69473	148	3.02
WP186	84	1.72
R-HSA-5689901	48	0.98
R-HSA-5693571	77	1.57
R-HSA-5693607	81	1.66
R-HSA-3296482	51	1.04
R-HSA-5668914	168	3.43
hsa04922	276	5.64
hsa04910	343	7.01
hsa04920	455	9.3
hsa04931	470	9.6
R-HSA-611105	74	1.51
R-HSA-163200	95	1.94
R-HSA-1428517	172	3.51
hsa01200	278	5.68
hsa04144	462	9.44
R-HSA-2559583	386	7.89
R-HSA-73886	92	1.88
R-HSA-2559586	162	3.31
R-HSA-1500620	144	2.94
R-HSA-157579	85	1.74
hsa05142	606	12.38
R-HSA-2980736	404	8.26
hsa04924	277	5.66
hsa04725	369	7.54
R-HSA-112311	107	2.19
R-HSA-422085	187	3.82
WP254	650	13.28
R-HSA-111465	222	4.54
R-HSA-75153	244	4.99
R-HSA-5357801	419	8.56
R-HSA-500792	725	14.81
hsa05144	458	9.36
hsa04060	742	15.16
R-HSA-418594	465	9.5
hsa00020	79	1.61
hsa_M00010	38	0.78
hsa_M00009	65	1.33
hsa04913	319	6.52
hsa04520	293	5.99
hsa04380	528	10.79
WP4313	224	4.58
hsa04371	481	9.83
hsa04270	300	6.13
hsa05100	217	4.43
R-HSA-390466	203	4.15
R-HSA-3247509	272	5.56
R-HSA-4839726	272	5.56
hsa05414	461	9.42
R-HSA-3928662	131	2.68
R-HSA-2682334	263	5.37
hsa05418	684	13.98
hsa04510	596	12.18
hsa04971	225	4.6
R-HSA-5696399	130	2.66
hsa04390	427	8.72
hsa05164	573	11.71
hsa04670	322	6.58
WP4753	151	3.09
hsa04921	451	9.22
hsa04611	367	7.5
R-HSA-391251	217	4.43
hsa05205	728	14.88
hsa04015	602	12.3
hsa04919	438	8.95
hsa04530	284	5.8
R-HSA-5689603	183	3.74
hsa05110	125	2.55
hsa04261	368	7.52
hsa04260	164	3.35
R-HSA-3214858	122	2.49
hsa05146	560	11.44
R-HSA-1500931	267	5.46
hsa05203	415	8.48
R-HSA-442755	160	3.27
R-HSA-170984	532	10.87
R-HSA-442742	138	2.82
R-HSA-2172127	707	14.45
R-HSA-2424491	696	14.22
R-HSA-186763	707	14.45
R-HSA-2454202	704	14.38
R-HSA-2871796	537	10.97
R-HSA-170968	532	10.87
R-HSA-179812	519	10.6
R-HSA-2428924	600	12.26
R-HSA-74751	609	12.44
R-HSA-451927	548	11.2
R-HSA-512988	558	11.4
R-HSA-912526	537	10.97
R-HSA-112399	573	11.71
R-HSA-2428928	600	12.26
R-HSA-5684996	566	11.57
R-HSA-5683057	598	12.22
R-HSA-375165	582	11.89
R-HSA-112314	285	5.82
R-HSA-187037	730	14.92
R-HSA-438064	154	3.15
R-HSA-169893	532	10.87
R-HSA-5673001	519	10.6
R-HSA-442982	92	1.88
R-HSA-8853659	550	11.24
R-HSA-180336	519	10.6
R-HSA-177929	695	14.2
R-HSA-74752	620	12.67
R-HSA-449147	1057	21.6
R-HSA-2586552	570	11.65
R-HSA-186797	771	15.75
R-HSA-1433557	701	14.32
R-HSA-2404192	601	12.28
R-HSA-187687	537	10.97
R-HSA-187706	533	10.89
R-HSA-167044	536	10.95
R-HSA-112412	519	10.6
R-HSA-5218921	556	11.36
R-HSA-1280218	810	16.55
R-HSA-8854518	98	2
R-HSA-69275	201	4.11
R-HSA-453274	201	4.11
R-HSA-2565942	105	2.15
hsa04550	455	9.3
hsa04350	421	8.6
R-HSA-5423646	45	0.92
R-HSA-15869	221	4.52
WP2185	259	5.29
R-HSA-2161541	9	0.18
hsa05010	469	9.58
R-HSA-2894862	135	2.76
R-HSA-2644606	135	2.76
R-HSA-5663202	707	14.45
hsa05120	240	4.9
R-HSA-157118	254	5.19
R-HSA-1980143	161	3.29
R-HSA-2894858	135	2.76
R-HSA-2644603	135	2.76
R-HSA-2644602	135	2.76
R-HSA-73887	267	5.46
R-HSA-1251985	124	2.53
R-HSA-1236394	222	4.54
R-HSA-5358351	217	4.43
R-HSA-75893	232	4.74
WP4655	287	5.86
R-HSA-909733	207	4.23
hsa05162	556	11.36
R-HSA-991365	75	1.53
hsa04925	210	4.29
R-HSA-445717	136	2.78
hsa04020	484	9.89
hsa_M00695	66	1.35
hsa04022	404	8.26
WP3929	431	8.81
hsa04713	233	4.76
WP712	405	8.28
R-HSA-977444	75	1.53
R-HSA-977443	101	2.06
R-HSA-418555	374	7.64
R-HSA-418597	120	2.45
hsa04540	334	6.82
R-HSA-163359	99	2.02
hsa04724	239	4.88
hsa04912	333	6.8
R-HSA-5610787	173	3.53
hsa05166	705	14.41
hsa04750	348	7.11
hsa04211	445	9.09
hsa04213	395	8.07
hsa04720	235	4.8
hsa04916	396	8.09
hsa05032	188	3.84
hsa04114	234	4.78
R-HSA-111885	249	5.09
hsa04972	214	4.37
hsa04072	447	9.13
R-HSA-164378	67	1.37
R-HSA-167021	122	2.49
hsa04914	279	5.7
hsa04970	213	4.35
hsa04918	266	5.44
R-HSA-432040	130	2.66
hsa04740	74	1.51
hsa04962	114	2.33
R-HSA-400042	65	1.33
hsa05034	320	6.54
hsa05031	224	4.58
hsa05030	196	4
hsa04728	308	6.29
R-HSA-381676	116	2.37
hsa05012	216	4.41
hsa04726	414	8.46
hsa04961	193	3.94
R-HSA-187015	67	1.37
R-HSA-373080	228	4.66
R-HSA-420092	81	1.66
R-HSA-187024	45	0.92
hsa04080	488	9.97
R-HSA-264870	98	2
hsa04115	310	6.33
hsa05204	262	5.35
hsa00982	177	3.62
hsa00980	192	3.92
WP1259	133	2.72
hsa00350	106	2.17
R-HSA-351202	102	2.08
R-HSA-1614635	61	1.25
hsa04932	507	10.36
R-HSA-5689880	296	6.05
hsa05169	475	9.71
hsa_M00049	29	0.59
R-HSA-3214841	118	2.41
hsa05202	591	12.08
hsa04068	595	12.16
R-HSA-166054	291	5.95
hsa04933	655	13.38
R-HSA-975871	226	4.62
R-HSA-975155	251	5.13
R-HSA-166166	265	5.41
R-HSA-166058	262	5.35
R-HSA-168928	252	5.15
R-HSA-168142	226	4.62
R-HSA-181438	262	5.35
R-HSA-168164	265	5.41
R-HSA-166016	311	6.35
R-HSA-168176	226	4.62
R-HSA-168181	251	5.13
R-HSA-168138	251	5.13
R-HSA-168898	346	7.07
R-HSA-168179	262	5.35
R-HSA-168188	262	5.35
R-HSA-975138	249	5.09
R-HSA-937061	265	5.41
R-HSA-6802957	260	5.31
R-HSA-6802952	234	4.78
R-HSA-3858494	189	3.86
R-HSA-4086398	136	2.78
R-HSA-1168372	510	10.42
R-HSA-180292	453	9.26
R-HSA-212436	753	15.39
R-HSA-5687128	125	2.55
R-HSA-2559585	157	3.21
R-HSA-2559580	214	4.37
R-HSA-198203	472	9.64
R-HSA-1257604	451	9.22
R-HSA-1912422	170	3.47
R-HSA-1912408	154	3.15
R-HSA-2730905	454	9.28
R-HSA-983705	538	10.99
R-HSA-195721	359	7.34
R-HSA-5628897	263	5.37
R-HSA-3700989	469	9.58
R-HSA-8856688	87	1.78
R-HSA-6811442	124	2.53
WP4022	129	2.64
WP1247	85	1.74
R-HSA-5607764	228	4.66
R-HSA-5621481	315	6.44
R-HSA-8937144	62	1.27
R-HSA-211897	290	5.93
R-HSA-211976	205	4.19
hsa04659	499	10.2
R-HSA-211981	136	2.78
R-HSA-5633008	200	4.09
R-HSA-6803204	131	2.68
hsa04621	527	10.77
R-HSA-168643	194	3.96
R-HSA-5617472	140	2.86
R-HSA-5619507	140	2.86
R-HSA-2262749	172	3.51
hsa04392	47	0.96
R-HSA-1234174	172	3.51
R-HSA-499943	50	1.02
hsa_M00052	14	0.29
hsa00140	180	3.68
hsa00590	265	5.41
R-HSA-114452	182	3.72
hsa05221	299	6.11
hsa04140	377	7.7
hsa04662	267	5.46
hsa05224	477	9.75
hsa05230	379	7.74
hsa05231	296	6.05
hsa05210	410	8.38
R-HSA-388841	209	4.27
R-HSA-389513	100	2.04
R-HSA-69202	146	2.98
hsa01521	497	10.16
WP4155	316	6.46
hsa04664	357	7.29
hsa04666	224	4.58
R-HSA-69206	187	3.82
R-HSA-392451	190	3.88
hsa05214	353	7.21
R-HSA-397795	193	3.94
R-HSA-114604	217	4.43
hsa05161	651	13.3
hsa05160	517	10.56
hsa04066	581	11.87
R-HSA-6785807	720	14.71
R-HSA-109606	221	4.52
hsa04630	607	12.4
WP493	716	14.63
WP4685	395	8.07
R-HSA-453279	226	4.62
hsa04150	484	9.89
R-HSA-199418	389	7.95
WP4255	319	6.52
hsa05212	433	8.85
R-HSA-2219528	353	7.21
hsa04151	894	18.27
R-HSA-109704	237	4.84
R-HSA-6811558	372	7.6
hsa04917	409	8.36
hsa05215	474	9.69
R-HSA-450531	114	2.33
R-HSA-5633007	275	5.62
R-HSA-6804758	130	2.66
R-HSA-6804759	135	2.76
R-HSA-6804757	164	3.35
R-HSA-6806003	168	3.43
hsa05211	382	7.81
R-HSA-1227986	216	4.41
R-HSA-8848021	288	5.88
WP4658	419	8.56
hsa04660	466	9.52
R-HSA-201681	281	5.74
hsa04668	514	10.5
WP1309	472	9.64
hsa05145	535	10.93
hsa05152	613	12.53
hsa04370	333	6.8
R-HSA-373760	253	5.17
R-HSA-196757	93	1.9
hsa00670	109	2.23
hsa00591	83	1.7
hsa00790	51	1.04
WP2447	373	7.62
hsa05168	574	11.73
hsa04137	239	4.88
R-HSA-3296469	41	0.84
R-HSA-2028269	49	1
R-HSA-983168	155	3.17
R-HSA-174178	48	0.98
R-HSA-174143	65	1.33
R-HSA-983169	281	5.74
R-HSA-453276	65	1.33
R-HSA-2559582	298	6.09
hsa04657	490	10.01
R-HSA-202733	362	7.4
R-HSA-210993	126	2.57
R-HSA-5654726	149	3.04
R-HSA-190236	272	5.56
R-HSA-5654736	233	4.76
R-HSA-450520	23	0.47
WP100	167	3.41
hsa04640	432	8.83
R-HSA-5339562	85	1.74
R-HSA-5210891	39	0.8
hsa00760	40	0.82
R-HSA-164952	65	1.33
hsa05016	389	7.95
R-HSA-177504	48	0.98
R-HSA-390471	145	2.96
hsa04215	153	3.13
hsa05134	370	7.56
R-HSA-6803207	136	2.78
R-HSA-5674135	185	3.78
R-HSA-6802955	203	4.15
R-HSA-6802948	182	3.72
R-HSA-6802946	203	4.15
R-HSA-6802949	227	4.64
hsa05217	240	4.9
R-HSA-5689896	212	4.33
hsa04310	341	6.97
hsa03410	103	2.1
WP4752	100	2.04
hsa_M00296	44	0.9
R-HSA-73933	100	2.04
R-HSA-110381	19	0.39
R-HSA-418346	264	5.39
R-HSA-432142	66	1.35
R-HSA-8864260	246	5.03
R-HSA-5357769	155	3.17
R-HSA-6782210	88	1.8
R-HSA-6781827	110	2.25
R-HSA-383280	217	4.43
hsa05219	367	7.5
hsa04730	298	6.09
hsa_M00687	66	1.35
hsa04650	473	9.66
R-HSA-5675221	141	2.88
R-HSA-5673000	146	2.98
R-HSA-6811434	58	1.19
R-HSA-8875656	48	0.98
R-HSA-6806834	230	4.7
R-HSA-8849471	139	2.84
R-HSA-400685	94	1.92
R-HSA-416550	49	1
R-HSA-373755	147	3
R-HSA-170834	237	4.84
R-HSA-6791312	143	2.92
R-HSA-6804116	111	2.27
R-HSA-3214842	44	0.9
R-HSA-1234158	147	3
R-HSA-456926	101	2.06
R-HSA-2559584	101	2.06
R-HSA-201722	142	2.9
R-HSA-8866910	171	3.49
R-HSA-450294	151	3.09
R-HSA-6796648	160	3.27
R-HSA-5205647	43	0.88
R-HSA-5205685	43	0.88
hsa04622	327	6.68
R-HSA-349425	110	2.25
hsa_M00295	70	1.43
hsa_M00691	36	0.74
R-HSA-69615	142	2.9
R-HSA-5685942	107	2.19
R-HSA-5693579	80	1.63
R-HSA-912446	86	1.76
R-HSA-69563	142	2.9
R-HSA-69580	142	2.9
R-HSA-69610	52	1.06
R-HSA-69613	52	1.06
R-HSA-5693616	73	1.49
R-HSA-6804760	112	2.29
R-HSA-6804756	178	3.64
R-HSA-5693537	76	1.55
R-HSA-5693568	73	1.49
R-HSA-5693554	75	1.53
R-HSA-5693548	29	0.59
R-HSA-69541	117	2.39
R-HSA-69601	52	1.06
WP623	88	1.8
hsa04960	247	5.05
R-HSA-2173796	114	2.33
R-HSA-2173793	145	2.96
R-HSA-8854050	33	0.67
R-HSA-8854521	13	0.27
R-HSA-6804114	113	2.31
R-HSA-4411364	82	1.68
R-HSA-350562	49	1
R-HSA-877300	279	5.7
R-HSA-1839124	157	3.21
R-HSA-5655302	208	4.25
R-HSA-1226099	249	5.09
hsa05020	297	6.07
R-HSA-139915	111	2.27
R-HSA-202403	243	4.97
R-HSA-6803205	124	2.53
R-HSA-1839117	111	2.27
R-HSA-75108	27	0.55
R-HSA-168638	111	2.27
R-HSA-5218859	98	2
R-HSA-5675482	95	1.94
R-HSA-5357905	220	4.5
R-HSA-5213460	98	2
R-HSA-912631	65	1.33
hsa04320	151	3.09
R-HSA-5674499	66	1.35
R-HSA-5654727	158	3.23
R-HSA-5654732	140	2.86
R-HSA-5654733	126	2.57
R-HSA-5654738	234	4.78
R-HSA-5654741	212	4.33
R-HSA-5654743	199	4.07
R-HSA-1295596	89	1.82
hsa05216	259	5.29
R-HSA-1266695	85	1.74
R-HSA-425366	175	3.58
R-HSA-2219530	291	5.95
R-HSA-1963640	139	2.84
R-HSA-1250196	161	3.29
R-HSA-1250347	107	2.19
R-HSA-6804115	94	1.92
R-HSA-446652	186	3.8
R-HSA-5684264	42	0.86
R-HSA-1170546	105	2.15
R-HSA-451326	52	1.06
R-HSA-2514859	58	1.19
hsa04744	44	0.9
R-HSA-2514856	58	1.19
R-HSA-2032785	132	2.7
R-HSA-75157	63	1.29
R-HSA-933543	63	1.29
R-HSA-75158	65	1.33
R-HSA-5218900	90	1.84
R-HSA-5660668	137	2.8
R-HSA-69416	90	1.84
R-HSA-140534	125	2.55
R-HSA-3371378	90	1.84
R-HSA-5357786	195	3.98
R-HSA-2562578	75	1.53
R-HSA-74259	98	2
R-HSA-5637810	151	3.09
R-HSA-1236382	151	3.09
R-HSA-8875360	37	0.76
R-HSA-6783589	218	4.45
R-HSA-1059683	194	3.96
R-HSA-8876384	97	1.98
R-HSA-6807004	71	1.45
R-HSA-1643713	151	3.09
R-HSA-5637812	151	3.09
R-HSA-5637815	151	3.09
R-HSA-69656	124	2.53
WP466	108	2.21
R-HSA-113510	87	1.78
R-HSA-68949	82	1.68
R-HSA-69304	84	1.72
R-HSA-69300	82	1.68
R-HSA-69242	156	3.19
R-HSA-69052	82	1.68
R-HSA-69239	106	2.17
R-HSA-2299718	49	1
R-HSA-8852276	113	2.31
R-HSA-2122947	135	2.76
hsa_M00692	89	1.82
R-HSA-69231	141	2.88
R-HSA-69236	141	2.88
R-HSA-69200	33	0.67
R-HSA-6814122	60	1.23
R-HSA-936964	69	1.41
R-HSA-5621575	151	3.09
R-HSA-2029481	43	0.88
R-HSA-164944	27	0.55
R-HSA-389948	90	1.84
R-HSA-202427	71	1.45
hsa04658	364	7.44
R-HSA-391160	44	0.9
hsa00983	117	2.39
R-HSA-110056	170	3.47
R-HSA-112409	178	3.64
R-HSA-8866911	56	1.14
R-HSA-69895	91	1.86
R-HSA-69560	91	1.86
R-HSA-3232118	133	2.72
R-HSA-400508	141	2.88
R-HSA-983189	41	0.84
R-HSA-2485179	20	0.41
hsa00130	44	0.9
hsa_M00154	22	0.45
R-HSA-918233	45	0.92
R-HSA-933541	127	2.6
R-HSA-8875555	57	1.16
R-HSA-8875878	102	2.08
R-HSA-445144	122	2.49
R-HSA-5658442	135	2.76
R-HSA-2142816	73	1.49
R-HSA-2142670	79	1.61
R-HSA-211957	23	0.47
hsa00232	66	1.35
R-HSA-211999	76	1.55
R-HSA-209905	21	0.43
hsa_M00042	27	0.55
R-HSA-418886	48	0.98
R-HSA-180786	63	1.29
R-HSA-171319	37	0.76
R-HSA-400511	41	0.84
R-HSA-452723	145	2.96
R-HSA-111448	85	1.74
R-HSA-113501	38	0.78
R-HSA-2179392	127	2.6
R-HSA-6811555	90	1.84
R-HSA-6803211	145	2.96
R-HSA-5685939	42	0.86
R-HSA-2978092	12	0.25
R-HSA-389542	12	0.25
R-HSA-912694	141	2.88
R-HSA-877312	151	3.09
R-HSA-112411	168	3.43
R-HSA-5696397	36	0.74
R-HSA-5649702	46	0.94
hsa_M00291	9	0.18
R-HSA-3359469	20	0.41
R-HSA-3359467	20	0.41
R-HSA-156582	16	0.33
R-HSA-198745	87	1.78
R-HSA-187042	37	0.76
R-HSA-6804754	86	1.76
R-HSA-549132	35	0.72
R-HSA-549127	28	0.57
WP3942	187	3.82
hsa04152	366	7.48
R-HSA-6799198	27	0.55
R-HSA-373076	604	12.34
hsa00010	115	2.35
R-HSA-381340	355	7.25
R-HSA-196071	174	3.56
hsa00562	157	3.21
R-HSA-446203	345	7.05
R-HSA-948021	264	5.39
R-HSA-428543	27	0.55
R-HSA-975576	35	0.72
R-HSA-1483249	156	3.19
hsa05320	260	5.31
R-HSA-193048	139	2.84
R-HSA-209822	38	0.78
R-HSA-375281	55	1.12
R-HSA-193993	33	0.67
R-HSA-209952	125	2.55
R-HSA-975578	26	0.53
R-HSA-209968	38	0.78
R-HSA-1855231	3	0.06
hsa_M00146	4	0.08
R-HSA-194313	88	1.8
hsa_M00078	18	0.37
R-HSA-400451	16	0.33
R-HSA-2173795	82	1.68
R-HSA-193670	42	0.86
R-HSA-195399	88	1.8
R-HSA-194306	32	0.65
hsa04610	328	6.7
R-HSA-1474228	286	5.84
R-HSA-1474244	651	13.3
R-HSA-194223	156	3.19
R-HSA-73923	260	5.31
R-HSA-174824	237	4.84
R-HSA-5173105	91	1.86
R-HSA-199220	35	0.72
R-HSA-204998	128	2.62
R-HSA-193648	97	1.98
R-HSA-193704	191	3.9
R-HSA-888590	47	0.96
R-HSA-112310	101	2.06
hsa00640	61	1.25
hsa04142	185	3.78
R-HSA-2453902	76	1.55
R-HSA-1630316	135	2.76
WP1584	323	6.6
R-HSA-5576891	294	6.01
R-HSA-397014	424	8.66
R-HSA-917937	160	3.27
WP698	25	0.51
R-HSA-418885	55	1.12
hsa00071	91	1.86
hsa01212	79	1.61
R-HSA-2426168	97	1.98
R-HSA-163765	22	0.45
hsa00061	27	0.55
hsa_M00082	17	0.35
R-HSA-75105	47	0.96
hsa00620	107	2.19
R-HSA-1655829	108	2.21
R-HSA-75109	58	1.19
R-HSA-3781865	124	2.53
R-HSA-3000178	232	4.74
hsa00900	43	0.88
R-HSA-1221632	90	1.84
R-HSA-171306	30	0.61
hsa_M00424	16	0.33
hsa05410	473	9.66
hsa04974	241	4.92
R-HSA-1660661	43	0.88
hsa00600	97	1.98
R-HSA-428157	97	1.98
hsa00564	99	2.02
hsa03040	82	1.68
R-HSA-375276	486	9.93
R-HSA-71403	61	1.25
R-HSA-71406	111	2.27
hsa05323	486	9.93
R-HSA-1483166	30	0.61
R-HSA-5250924	98	2
R-HSA-5696394	67	1.37
R-HSA-212165	205	4.19
R-HSA-3214847	91	1.86
hsa04145	333	6.8
R-HSA-5250913	114	2.33
R-HSA-5663220	135	2.76
hsa05132	414	8.46
R-HSA-3000171	224	4.58
R-HSA-3000170	158	3.23
hsa05322	337	6.89
R-HSA-442729	48	0.98
R-HSA-438066	49	1
R-HSA-5617833	214	4.37
R-HSA-1852241	319	6.52
R-HSA-1502540	44	0.9
R-HSA-1181150	53	1.08
R-HSA-1442490	155	3.17
R-HSA-3928665	131	2.68
R-HSA-1980145	83	1.7
hsa04330	107	2.19
R-HSA-5083635	44	0.9
R-HSA-3906995	95	1.94
R-HSA-5173214	45	0.92
R-HSA-1650814	179	3.66
R-HSA-1474290	266	5.44
R-HSA-112040	134	2.74
R-HSA-112043	132	2.7
hsa04742	122	2.49
R-HSA-5362517	83	1.7
hsa00270	110	2.25
hsa_M00034	15	0.31
R-HSA-1237112	15	0.31
R-HSA-1614558	14	0.29
R-HSA-76009	158	3.23
hsa03050	100	2.04
R-HSA-212300	69	1.41
R-HSA-879415	95	1.94
R-HSA-1834949	211	4.31
hsa00561	96	1.96
hsa_M00089	13	0.27
hsa04512	271	5.54
R-HSA-1638091	75	1.53
R-HSA-2022928	33	0.67
R-HSA-2024096	41	0.84
R-HSA-216083	243	4.97
R-HSA-6806667	175	3.58
R-HSA-975634	150	3.06
hsa00260	93	1.9
R-HSA-68882	140	2.86
R-HSA-2555396	140	2.86
R-HSA-68877	91	1.86
R-HSA-2500257	89	1.82
R-HSA-2467813	111	2.27
R-HSA-2408508	32	0.65
hsa_M00035	58	1.19
R-HSA-2408522	106	2.17
R-HSA-983695	86	1.76
R-HSA-2871809	54	1.1
R-HSA-2029485	105	2.15
R-HSA-425393	164	3.35
hsa04672	262	5.35
hsa04120	151	3.09
hsa03008	46	0.94
R-HSA-399721	60	1.23
R-HSA-399719	60	1.23
hsa_M00014	46	0.94
hsa00040	61	1.25
hsa00051	55	1.12
hsa00052	46	0.94
R-HSA-2162123	123	2.51
R-HSA-198323	111	2.27
R-HSA-389356	118	2.41
R-HSA-5674400	135	2.76
R-HSA-8863795	117	2.39
R-HSA-354192	120	2.45
R-HSA-8876198	79	1.61
R-HSA-186712	179	3.66
R-HSA-210745	137	2.8
R-HSA-1445148	105	2.15
R-HSA-5218920	172	3.51
R-HSA-3371571	67	1.37
hsa00860	135	2.76
hsa04514	264	5.39
R-HSA-70614	55	1.12
hsa00053	53	1.08
R-HSA-446193	77	1.57
R-HSA-446219	59	1.21
R-HSA-73942	21	0.43
R-HSA-73943	11	0.22
R-HSA-2142770	118	2.41
R-HSA-163125	89	1.82
R-HSA-72172	90	1.84
R-HSA-72163	89	1.82
hsa04141	236	4.82
R-HSA-3359462	8	0.16
R-HSA-3359463	8	0.16
R-HSA-176408	47	0.96
R-HSA-199977	239	4.88
R-HSA-204005	134	2.74
R-HSA-4086400	96	1.96
R-HSA-6794361	80	1.63
R-HSA-6794362	92	1.88
R-HSA-977225	265	5.41
R-HSA-72764	47	0.96
R-HSA-72766	89	1.82
R-HSA-73930	12	0.25
R-HSA-110357	35	0.72
R-HSA-5651801	35	0.72
R-HSA-110362	39	0.8
R-HSA-110373	60	1.23
hsa05143	369	7.54
R-HSA-5686938	110	2.25
R-HSA-8862803	205	4.19
R-HSA-8863678	205	4.19
R-HSA-418889	52	1.06
R-HSA-3299685	260	5.31
R-HSA-6782135	101	2.06
R-HSA-6781823	70	1.43
hsa_M00355	36	0.74
R-HSA-5625740	93	1.9
R-HSA-1483255	136	2.78
R-HSA-1660499	108	2.21
R-HSA-6811440	37	0.76
R-HSA-416572	77	1.57
R-HSA-182971	77	1.57
R-HSA-3928664	49	1
R-HSA-3214815	55	1.12
R-HSA-5250941	127	2.6
R-HSA-427413	90	1.84
R-HSA-389977	44	0.9
R-HSA-1368108	179	3.66
R-HSA-400253	215	4.39
R-HSA-1368082	108	2.21
R-HSA-5632684	107	2.19
hsa04340	193	3.94
hsa00531	31	0.63
R-HSA-6803157	125	2.55
hsa04064	459	9.38
R-HSA-176187	22	0.45
hsa03460	91	1.86
R-HSA-6783310	47	0.96
R-HSA-5368287	18	0.37
R-HSA-5389840	17	0.35
R-HSA-5368286	14	0.29
R-HSA-5419276	13	0.27
hsa04612	293	5.99
R-HSA-1236975	175	3.58
R-HSA-1236974	148	3.02
R-HSA-198933	187	3.82
hsa00534	22	0.45
hsa_M00353	31	0.63
R-HSA-1169091	106	2.17
R-HSA-202424	221	4.52
R-HSA-504046	126	2.57
hsa04130	24	0.49
hsa04950	123	2.51
R-HSA-937041	73	1.49
R-HSA-5357956	215	4.39
R-HSA-5668541	248	5.07
hsa03420	99	2.02
R-HSA-2022090	237	4.84
R-HSA-6791226	66	1.35
R-HSA-72312	73	1.49
R-HSA-8868773	70	1.43
hsa00920	18	0.37
R-HSA-70268	107	2.19
R-HSA-196807	120	2.45
R-HSA-8847993	91	1.86
R-HSA-6785631	102	2.08
R-HSA-1963642	114	2.33
R-HSA-1250342	67	1.37
R-HSA-5602358	137	2.8
R-HSA-5260271	137	2.8
R-HSA-5603041	81	1.66
R-HSA-5602498	81	1.66
R-HSA-428540	29	0.59
R-HSA-166658	143	2.92
hsa05133	436	8.91
hsa05140	504	10.3
R-HSA-166665	36	0.74
hsa05033	91	1.86
hsa04070	172	3.51
R-HSA-5626467	96	1.96
R-HSA-5627123	77	1.57
R-HSA-1855204	96	1.96
R-HSA-6809371	73	1.49
R-HSA-6805567	129	2.64
R-HSA-927802	60	1.23
R-HSA-975957	60	1.23
R-HSA-420499	34	0.69
R-HSA-73864	113	2.31
hsa_M00338	11	0.22
R-HSA-1614603	11	0.22
R-HSA-427389	57	1.16
hsa05310	243	4.97
R-HSA-6783783	430	8.79
hsa_M00693	8	0.16
R-HSA-69273	36	0.74
R-HSA-1538133	45	0.92
R-HSA-69205	65	1.33
R-HSA-68911	8	0.16
R-HSA-187577	92	1.88
R-HSA-69478	5	0.1
R-HSA-156711	28	0.57
R-HSA-8849470	64	1.31
R-HSA-5696395	91	1.86
R-HSA-73854	110	2.25
R-HSA-73762	83	1.7
R-HSA-975163	53	1.08
R-HSA-937072	53	1.08
R-HSA-5669034	85	1.74
hsa05330	299	6.11
R-HSA-389359	42	0.86
hsa05332	336	6.87
hsa04940	356	7.27
R-HSA-5625970	34	0.69
R-HSA-68962	16	0.33
R-HSA-69002	44	0.9
R-HSA-68874	44	0.9
R-HSA-68867	40	0.82
R-HSA-69298	11	0.22
R-HSA-68689	12	0.25
R-HSA-69017	28	0.57
R-HSA-5625900	65	1.33
R-HSA-381771	127	2.6
R-HSA-399954	33	0.67
R-HSA-5627083	16	0.33
R-HSA-5696400	94	1.92
R-HSA-399997	32	0.65
hsa_M00686	112	2.29
R-HSA-8866907	39	0.8
R-HSA-71288	27	0.55
R-HSA-5621480	35	0.72
R-HSA-1592389	146	2.98
R-HSA-4085001	30	0.61
R-HSA-8948216	155	3.17
R-HSA-5578768	57	1.16
R-HSA-425410	78	1.59
R-HSA-200425	39	0.8
R-HSA-2197563	59	1.21
R-HSA-3371568	42	0.86
R-HSA-3134973	64	1.31
hsa00450	39	0.8
hsa04122	12	0.25
R-HSA-196791	37	0.76
hsa_M00384	6	0.12
R-HSA-4641258	31	0.63
R-HSA-5668599	42	0.86
R-HSA-5579029	98	2
R-HSA-194002	130	2.66
R-HSA-197264	108	2.21
R-HSA-376172	41	0.84
R-HSA-418890	23	0.47
R-HSA-5662702	13	0.27
R-HSA-1799339	57	1.16
R-HSA-446199	10	0.2
R-HSA-204174	31	0.63
hsa_M00011	32	0.65
R-HSA-8849932	46	0.94
R-HSA-192823	48	0.98
R-HSA-156842	58	1.19
R-HSA-3371511	22	0.45
R-HSA-156902	53	1.08
R-HSA-2408557	52	1.06
R-HSA-72662	51	1.04
R-HSA-72737	69	1.41
R-HSA-72613	69	1.41
R-HSA-72689	53	1.08
R-HSA-72695	42	0.86
R-HSA-72706	62	1.27
R-HSA-156827	63	1.29
R-HSA-72702	46	0.94
R-HSA-72649	47	0.96
R-HSA-450408	53	1.08
R-HSA-975956	50	1.02
R-HSA-1253288	8	0.16
R-HSA-399955	29	0.59
hsa_M00083	16	0.33
hsa03010	56	1.14
hsa_M00177	47	0.96
R-HSA-434316	16	0.33
R-HSA-168330	10	0.2
R-HSA-210746	8	0.16
hsa_M00130	28	0.57
R-HSA-8849468	4	0.08
hsa_M00689	26	0.53
hsa_M00688	30	0.61
R-HSA-5579031	92	1.88
R-HSA-5626978	173	3.53
R-HSA-977347	12	0.25
hsa_M00020	12	0.25
R-HSA-8847453	1	0.02
R-HSA-392517	50	1.02
hsa_M00148	12	0.25
R-HSA-427975	3	0.06
R-HSA-428643	22	0.45
R-HSA-442660	45	0.92
R-HSA-888593	9	0.18
hsa05218	1	0.02
R-HSA-190239	73	1.49
R-HSA-5654227	76	1.55
R-HSA-1839120	20	0.41
R-HSA-190377	69	1.41
R-HSA-190370	54	1.1
R-HSA-5658623	56	1.14
R-HSA-190374	37	0.76
R-HSA-190372	73	1.49
R-HSA-430116	67	1.37
R-HSA-8851708	61	1.25
R-HSA-5654219	84	1.72
R-HSA-5654228	60	1.23
R-HSA-190241	89	1.82
R-HSA-190322	56	1.14
R-HSA-2033519	89	1.82
R-HSA-1839126	90	1.84
R-HSA-190375	81	1.66
R-HSA-2033514	72	1.47
R-HSA-73728	44	0.9
R-HSA-427359	61	1.25
R-HSA-1839130	72	1.47
R-HSA-5654221	93	1.9
R-HSA-1839122	62	1.27
R-HSA-8856825	233	4.76
R-HSA-8856828	253	5.17
R-HSA-2564830	33	0.67
R-HSA-5578775	128	2.62
R-HSA-381070	90	1.84
R-HSA-381119	226	4.62
R-HSA-381038	83	1.7
hsa00630	98	2
R-HSA-421837	112	2.29
R-HSA-432722	88	1.8
R-HSA-199992	112	2.29
R-HSA-380108	126	2.57
R-HSA-445355	101	2.06
R-HSA-5620912	127	2.6
R-HSA-380287	92	1.88
R-HSA-380259	89	1.82
R-HSA-380284	89	1.82
R-HSA-380270	92	1.88
hsa_M00679	72	1.47
R-HSA-2979096	47	0.96
R-HSA-419037	113	2.31
R-HSA-156590	96	1.96
hsa04973	115	2.35
R-HSA-1358803	70	1.43
R-HSA-2173782	259	5.29
R-HSA-425397	121	2.47
R-HSA-176814	50	1.02
R-HSA-176412	11	0.22
R-HSA-983712	284	5.8
R-HSA-2672351	175	3.58
R-HSA-190373	62	1.27
R-HSA-190242	80	1.63
R-HSA-164940	28	0.57
R-HSA-164938	42	0.86
R-HSA-3000480	143	2.92
R-HSA-804914	6	0.12
hsa04964	69	1.41
R-HSA-5625886	44	0.9
R-HSA-5601884	13	0.27
R-HSA-381183	43	0.88
R-HSA-381033	47	0.96
hsa04978	193	3.94
R-HSA-936837	102	2.08
R-HSA-210991	69	1.41
R-HSA-917977	58	1.19
R-HSA-983170	60	1.23
R-HSA-1236977	45	0.92
R-HSA-8853336	22	0.45
R-HSA-162658	37	0.76
R-HSA-73777	55	1.12
R-HSA-2980767	9	0.18
R-HSA-176417	6	0.12
R-HSA-6788467	82	1.68
R-HSA-2644605	30	0.61
R-HSA-2644607	30	0.61
hsa_M00387	9	0.18
R-HSA-5334118	51	1.04
R-HSA-2892247	109	2.23
R-HSA-1251932	76	1.55
R-HSA-1306955	42	0.86
R-HSA-68881	3	0.06
R-HSA-447115	20	0.41
R-HSA-68884	19	0.39
R-HSA-5657655	10	0.2
R-HSA-2033515	19	0.39
R-HSA-1482798	22	0.45
R-HSA-190371	41	0.84
R-HSA-1482839	23	0.47
hsa00592	25	0.51
R-HSA-373753	74	1.51
R-HSA-6811436	35	0.72
hsa00565	39	0.8
R-HSA-389357	97	1.98
hsa_M00676	91	1.86
R-HSA-1482788	24	0.49
R-HSA-1660516	16	0.33
R-HSA-446205	8	0.16
R-HSA-2023837	31	0.63
R-HSA-428790	43	0.88
hsa_M00073	5	0.1
R-HSA-8853333	31	0.63
R-HSA-1296072	51	1.04
hsa_M00079	22	0.45
hsa00603	15	0.31
hsa00650	54	1.1
R-HSA-6788656	58	1.19
hsa00250	70	1.43
hsa00410	98	2
R-HSA-916853	14	0.29
hsa_M00027	22	0.45
R-HSA-2142845	38	0.78
R-HSA-5619084	66	1.35
R-HSA-5619115	152	3.11
hsa01040	26	0.53
R-HSA-2022857	22	0.45
R-HSA-1638074	32	0.65
R-HSA-191273	43	0.88
R-HSA-2132295	132	2.7
R-HSA-74217	34	0.69
R-HSA-6782315	27	0.55
R-HSA-111996	103	2.1
R-HSA-111933	76	1.55
R-HSA-111997	76	1.55
R-HSA-1489509	93	1.9
R-HSA-212718	144	2.94
R-HSA-880009	5	0.1
R-HSA-419812	32	0.65
R-HSA-390696	41	0.84
R-HSA-375280	130	2.66
R-HSA-392023	13	0.27
R-HSA-674695	60	1.23
R-HSA-73857	87	1.78
hsa00511	27	0.55
hsa00330	201	4.11
R-HSA-203927	27	0.55
R-HSA-426486	16	0.33
R-HSA-1793185	61	1.25
R-HSA-389661	34	0.69
R-HSA-425381	26	0.53
R-HSA-3769402	160	3.27
R-HSA-1592230	121	2.47
R-HSA-2151201	105	2.15
hsa00340	72	1.47
hsa00510	40	0.82
R-HSA-112126	3	0.06
R-HSA-1632852	83	1.7
R-HSA-70921	14	0.29
hsa00520	56	1.14
R-HSA-4839748	71	1.45
R-HSA-5467337	71	1.45
R-HSA-5467340	71	1.45
R-HSA-4839735	71	1.45
R-HSA-196299	99	2.02
R-HSA-195253	129	2.64
R-HSA-4641262	123	2.51
R-HSA-5339716	99	2.02
R-HSA-4839743	99	2.02
R-HSA-5358747	99	2.02
R-HSA-5358749	99	2.02
R-HSA-5358751	99	2.02
R-HSA-4791275	130	2.66
R-HSA-5358752	99	2.02
R-HSA-4839744	71	1.45
R-HSA-5467348	71	1.45
R-HSA-901042	24	0.49
R-HSA-901032	9	0.18
R-HSA-532668	34	0.69
R-HSA-176409	48	0.98
R-HSA-179419	46	0.94
R-HSA-174184	43	0.88
R-HSA-447041	28	0.57
R-HSA-6807878	141	2.88
R-HSA-445095	105	2.15
R-HSA-2995383	41	0.84
R-HSA-2995410	41	0.84
R-HSA-432720	63	1.29
R-HSA-416993	33	0.67
R-HSA-5099900	32	0.65
R-HSA-5467333	37	0.76
R-HSA-5694530	122	2.49
R-HSA-1660514	18	0.37
R-HSA-5620920	73	1.49
R-HSA-5624958	8	0.16
R-HSA-5620922	43	0.88
R-HSA-1660662	60	1.23
R-HSA-2024101	25	0.51
R-HSA-450282	96	1.96
R-HSA-198725	68	1.39
hsa00604	21	0.43
R-HSA-5653890	25	0.51
R-HSA-2993913	9	0.18
R-HSA-749476	19	0.39
R-HSA-74158	19	0.39
R-HSA-76046	15	0.31
R-HSA-76061	15	0.31
R-HSA-76066	14	0.29
R-HSA-76071	13	0.27
R-HSA-205025	55	1.12
hsa00910	37	0.76
R-HSA-5576892	120	2.45
R-HSA-170145	5	0.1
hsa03022	52	1.06
R-HSA-167161	42	0.86
R-HSA-167162	42	0.86
R-HSA-73776	42	0.86
R-HSA-75953	42	0.86
R-HSA-76042	42	0.86
R-HSA-73779	42	0.86
R-HSA-167172	45	0.92
R-HSA-2160916	35	0.72
R-HSA-2468052	15	0.31
hsa00100	47	0.96
R-HSA-606279	23	0.47
R-HSA-774815	23	0.47
R-HSA-5678895	49	1
R-HSA-8873719	25	0.51
hsa_M00047	21	0.43
R-HSA-3000157	68	1.39
R-HSA-2142789	9	0.18
hsa_M00128	5	0.1
R-HSA-73780	11	0.22
R-HSA-73980	15	0.31
R-HSA-196836	48	0.98
hsa_M00101	20	0.41
R-HSA-6807047	13	0.27
R-HSA-6807062	13	0.27
hsa_M00678	56	1.14
R-HSA-198753	64	1.31
R-HSA-8850843	5	0.1
hsa_M00059	12	0.25
hsa_M00131	17	0.35
R-HSA-1855183	22	0.45
R-HSA-2470946	16	0.33
R-HSA-2474795	46	0.94
R-HSA-2453864	46	0.94
hsa03020	14	0.29
hsa_M00181	11	0.22
R-HSA-114516	17	0.35
hsa00513	1	0.02
R-HSA-3656534	114	2.33
R-HSA-3304351	125	2.55
R-HSA-2473224	10	0.2
R-HSA-3656532	114	2.33
hsa_M00681	39	0.8
R-HSA-180689	13	0.27
R-HSA-2173788	124	2.53
R-HSA-2173789	145	2.96
R-HSA-164843	12	0.25
R-HSA-177539	8	0.16
R-HSA-162594	37	0.76
R-HSA-162592	18	0.37
R-HSA-175567	8	0.16
R-HSA-3304349	124	2.53
R-HSA-3304347	31	0.63
R-HSA-3315487	124	2.53
R-HSA-3304356	113	2.31
R-HSA-3311021	31	0.63
hsa_M00680	138	2.82
R-HSA-5340588	27	0.55
R-HSA-4641263	38	0.78
R-HSA-3772470	42	0.86
R-HSA-3296197	5	0.1
R-HSA-3645790	108	2.21
R-HSA-190861	64	1.31
R-HSA-5635851	22	0.45
R-HSA-191647	28	0.57
R-HSA-190827	43	0.88
R-HSA-190872	35	0.72
R-HSA-190704	43	0.88
R-HSA-3642278	108	2.21
R-HSA-190840	19	0.39
R-HSA-191650	28	0.57
R-HSA-3656535	108	2.21
R-HSA-210744	40	0.82
hsa05412	255	5.21
hsa05340	97	1.98
R-HSA-2122948	59	1.21
R-HSA-2691232	47	0.96
R-HSA-2660826	43	0.88
R-HSA-2691230	47	0.96
R-HSA-2660825	43	0.88
R-HSA-1980148	34	0.69
R-HSA-1980150	28	0.57
hsa_M00682	64	1.31
R-HSA-193692	49	1
R-HSA-112382	49	1
R-HSA-75955	49	1
R-HSA-3134963	103	2.1
R-HSA-1810476	131	2.68
R-HSA-445989	143	2.92
R-HSA-933542	138	2.82
R-HSA-1606322	134	2.74
R-HSA-1234176	67	1.37
R-HSA-111447	96	1.96
R-HSA-211163	39	0.8
R-HSA-198693	55	1.12
R-HSA-450385	35	0.72
R-HSA-203615	107	2.19
R-HSA-203765	132	2.7
R-HSA-450604	50	1.02
R-HSA-202131	132	2.7
R-HSA-165159	92	1.88
R-HSA-109703	93	1.9
R-HSA-8849469	36	0.74
R-HSA-1474151	120	2.45
R-HSA-196025	27	0.55
R-HSA-190873	30	0.61
R-HSA-190828	75	1.53
R-HSA-157858	84	1.72
R-HSA-432047	35	0.72
hsa_M00134	24	0.49
R-HSA-2173791	122	2.49
R-HSA-5635838	56	1.14
R-HSA-1912420	59	1.21
R-HSA-2871837	110	2.25
R-HSA-1566948	215	4.39
R-HSA-2129379	188	3.84
R-HSA-5632681	30	0.61
R-HSA-5607761	61	1.25
R-HSA-5610783	63	1.29
hsa05150	204	4.17
R-HSA-448706	139	2.84
R-HSA-73863	45	0.92
R-HSA-2514853	8	0.16
R-HSA-167200	34	0.69
R-HSA-167152	34	0.69
R-HSA-113418	32	0.65
R-HSA-167158	32	0.65
R-HSA-167169	34	0.69
hsa_M00290	30	0.61
R-HSA-72086	31	0.63
R-HSA-77075	31	0.63
R-HSA-167160	31	0.63
R-HSA-73772	42	0.86
R-HSA-167246	34	0.69
R-HSA-6807505	20	0.41
R-HSA-5603029	61	1.25
R-HSA-5603027	61	1.25
R-HSA-350054	56	1.14
R-HSA-201688	5	0.1
R-HSA-381426	153	3.13
R-HSA-8857538	84	1.72
R-HSA-1234162	35	0.72
R-HSA-8849473	50	1.02
R-HSA-209560	84	1.72
R-HSA-193639	90	1.84
R-HSA-1912399	40	0.82
R-HSA-5083630	38	0.78
R-HSA-168277	84	1.72
R-HSA-3642279	105	2.15
R-HSA-2892245	19	0.39
R-HSA-622312	126	2.57
R-HSA-174800	128	2.62
R-HSA-444473	41	0.84
R-HSA-844456	79	1.61
R-HSA-351906	117	2.39
R-HSA-392154	156	3.19
R-HSA-112313	15	0.31
R-HSA-6787450	11	0.22
R-HSA-74749	108	2.21
R-HSA-210455	15	0.31
R-HSA-175474	10	0.2
R-HSA-390650	19	0.39
R-HSA-74713	76	1.55
R-HSA-140877	156	3.19
R-HSA-913709	38	0.78
hsa00280	89	1.82
hsa00300	6	0.12
R-HSA-71064	14	0.29
hsa_M00032	24	0.49
hsa00770	46	0.94
hsa04975	88	1.8
R-HSA-1369062	53	1.08
R-HSA-194068	145	2.96
R-HSA-159418	102	2.08
R-HSA-192105	82	1.68
R-HSA-193368	80	1.63
R-HSA-2142691	50	1.02
R-HSA-2046106	24	0.49
R-HSA-2046104	24	0.49
R-HSA-2046105	13	0.27
hsa00220	159	3.25
R-HSA-163560	40	0.82
hsa_M00087	28	0.57
hsa_M00085	18	0.37
hsa00062	29	0.59
R-HSA-77289	34	0.69
R-HSA-70895	31	0.63
R-HSA-77310	16	0.33
R-HSA-77286	25	0.51
R-HSA-77346	20	0.41
R-HSA-77348	20	0.41
hsa_M00013	19	0.39
R-HSA-77352	11	0.22
R-HSA-77350	18	0.37
R-HSA-2022377	132	2.7
hsa04614	136	2.78
hsa03015	34	0.69
R-HSA-1268020	76	1.55
hsa00740	15	0.31
R-HSA-389958	44	0.9
R-HSA-390450	28	0.57
R-HSA-389957	42	0.86
R-HSA-446728	173	3.53
WP216	121	2.47
R-HSA-201451	65	1.33
R-HSA-982772	178	3.64
R-HSA-5365859	39	0.8
R-HSA-70326	133	2.72
hsa_M00001	63	1.29
R-HSA-418990	110	2.25
R-HSA-421270	122	2.49
R-HSA-73621	37	0.76
R-HSA-844615	25	0.51
R-HSA-5652084	19	0.39
R-HSA-193775	40	0.82
R-HSA-193807	58	1.19
R-HSA-166208	37	0.76
R-HSA-189445	98	2
R-HSA-5619110	61	1.25
R-HSA-5619058	61	1.25
R-HSA-2168880	127	2.6
R-HSA-5619102	97	1.98
R-HSA-879518	93	1.9
R-HSA-70350	12	0.25
hsa00360	52	1.06
hsa_M00135	49	1
R-HSA-6798163	13	0.27
R-HSA-70263	78	1.59
hsa_M00003	56	1.14
R-HSA-70171	72	1.47
hsa00030	46	0.94
hsa_M00055	18	0.37
R-HSA-2142700	33	0.67
R-HSA-2142688	91	1.86
R-HSA-109688	34	0.69
R-HSA-72187	29	0.59
R-HSA-73856	34	0.69
R-HSA-75205	122	2.49
R-HSA-437239	69	1.41
hsa04721	61	1.25
R-HSA-8855121	51	1.04
R-HSA-354194	73	1.49
R-HSA-372708	71	1.45
R-HSA-205043	54	1.1
R-HSA-3000471	57	1.16
R-HSA-1237044	48	0.98
R-HSA-1247673	48	0.98
R-HSA-1480926	48	0.98
R-HSA-193634	26	0.53
R-HSA-209563	47	0.96
R-HSA-193697	50	1.02
R-HSA-210500	41	0.84
hsa04710	40	0.82
R-HSA-2465910	11	0.22
R-HSA-380994	144	2.94
R-HSA-381042	155	3.17
R-HSA-450341	68	1.39
hsa04966	34	0.69
R-HSA-77387	83	1.7
hsa_M00160	15	0.31
R-HSA-1222556	172	3.51
R-HSA-5689877	23	0.47
R-HSA-111453	64	1.31
R-HSA-111452	5	0.1
R-HSA-114294	20	0.41
R-HSA-844455	61	1.25
R-HSA-111446	13	0.27
R-HSA-5676594	45	0.92
R-HSA-189483	72	1.47
R-HSA-139910	10	0.2
R-HSA-6790901	26	0.53
R-HSA-433692	15	0.31
hsa03018	69	1.41
R-HSA-5610785	66	1.35
R-HSA-1475029	21	0.43
R-HSA-380972	62	1.27
R-HSA-500753	35	0.72
hsa_M00051	16	0.33
R-HSA-180024	54	1.1
R-HSA-8876725	42	0.86
R-HSA-203641	77	1.57
R-HSA-1433559	76	1.55
R-HSA-8876493	73	1.49
R-HSA-4419969	44	0.9
R-HSA-75815	63	1.29
R-HSA-69229	63	1.29
R-HSA-173107	22	0.45
R-HSA-389960	30	0.61
R-HSA-140875	95	1.94
hsa_M00354	21	0.43
R-HSA-5336415	35	0.72
R-HSA-73614	20	0.41
R-HSA-399956	34	0.69
R-HSA-1566977	33	0.67
R-HSA-162588	20	0.41
hsa_M00684	121	2.47
R-HSA-8866906	18	0.37
R-HSA-420029	20	0.41
R-HSA-75067	17	0.35
R-HSA-77595	8	0.16
R-HSA-429914	29	0.59
R-HSA-1679131	26	0.53
hsa_M00386	8	0.16
hsa_M00385	7	0.14
R-HSA-73893	52	1.06
R-HSA-110314	34	0.69
R-HSA-8866376	19	0.39
R-HSA-450513	16	0.33
R-HSA-429958	9	0.18
R-HSA-72165	29	0.59
hsa_M00352	15	0.31
hsa_M00391	7	0.14
hsa_M00307	13	0.27
hsa_M00046	25	0.51
R-HSA-202670	45	0.92
R-HSA-3928663	125	2.55
R-HSA-5638303	60	1.23
R-HSA-5638302	60	1.23
hsa_M00002	46	0.94
R-HSA-75892	41	0.84
R-HSA-8869496	21	0.43
R-HSA-390666	50	1.02
R-HSA-450321	45	0.92
R-HSA-8866904	26	0.53
R-HSA-5627117	35	0.72
R-HSA-5666185	18	0.37
R-HSA-77588	12	0.25
R-HSA-111367	9	0.18
R-HSA-111995	34	0.69
R-HSA-444257	34	0.69
R-HSA-2151209	29	0.59
R-HSA-73929	38	0.78
R-HSA-163767	13	0.27
R-HSA-110331	27	0.55
R-HSA-73927	27	0.55
R-HSA-110330	27	0.55
R-HSA-5661231	22	0.45
R-HSA-5660526	22	0.45
R-HSA-5083632	20	0.41
R-HSA-5083636	20	0.41
R-HSA-5083625	20	0.41
R-HSA-977068	27	0.55
hsa_M00143	13	0.27
R-HSA-203754	62	1.27
hsa_M00182	9	0.18
R-HSA-164516	5	0.1
R-HSA-164525	5	0.1
R-HSA-162589	5	0.1
R-HSA-162585	5	0.1
R-HSA-8849474	56	1.14
R-HSA-6809583	14	0.29
hsa_M00351	9	0.18
hsa_M00398	9	0.18
hsa05226	1	0.02
R-HSA-74182	13	0.27
R-HSA-77111	11	0.22
R-HSA-156584	29	0.59
hsa_M00095	24	0.49
hsa00072	14	0.29
R-HSA-193144	23	0.47
R-HSA-163841	90	1.84
R-HSA-6803544	38	0.78
hsa_M00110	36	0.74
R-HSA-5358493	10	0.2
R-HSA-4641265	32	0.65
hsa_M00677	109	2.23
R-HSA-5358508	42	0.86
WP1257	50	1.02
R-HSA-5358565	41	0.84
R-HSA-1368071	10	0.2
R-HSA-75094	9	0.18
R-HSA-75072	12	0.25
R-HSA-72200	9	0.18
R-HSA-3560782	40	0.82
R-HSA-446353	41	0.84
R-HSA-5358346	55	1.12
R-HSA-1971475	41	0.84
R-HSA-4420332	33	0.67
R-HSA-3560801	33	0.67
R-HSA-3560783	33	0.67
R-HSA-2142712	42	0.86
R-HSA-174154	33	0.67
R-HSA-174084	32	0.65
R-HSA-180585	26	0.53
R-HSA-5620916	18	0.37
R-HSA-169911	31	0.63
R-HSA-1462054	13	0.27
R-HSA-1461973	41	0.84
R-HSA-71182	14	0.29
R-HSA-163210	19	0.39
hsa_M00158	19	0.39
R-HSA-4641257	30	0.61
R-HSA-2022870	22	0.45
R-HSA-3595174	16	0.33
R-HSA-3595172	16	0.33
R-HSA-3595177	16	0.33
R-HSA-2022923	26	0.53
R-HSA-8852135	40	0.82
R-HSA-2243919	19	0.39
R-HSA-5610780	42	0.86
R-HSA-5676590	34	0.69
R-HSA-174113	26	0.53
R-HSA-180534	27	0.55
R-HSA-420597	24	0.49
R-HSA-1236978	28	0.57
R-HSA-8866652	21	0.43
R-HSA-69190	35	0.72
R-HSA-68827	31	0.63
R-HSA-429947	17	0.35
R-HSA-211935	30	0.61
R-HSA-211958	26	0.53
R-HSA-211979	15	0.31
R-HSA-5387390	48	0.98
R-HSA-5362768	41	0.84
hsa03030	38	0.78
R-HSA-69186	27	0.55
R-HSA-174414	21	0.43
R-HSA-69183	22	0.45
R-HSA-174417	28	0.57
R-HSA-4608870	41	0.84
R-HSA-5358606	39	0.8
hsa_M00413	13	0.27
hsa_M00044	6	0.12
R-HSA-3295583	65	1.33
R-HSA-211733	26	0.53
hsa_M00337	17	0.35
hsa_M00340	16	0.33
R-HSA-426117	22	0.45
R-HSA-162791	11	0.22
R-HSA-5576890	28	0.57
hsa_M00381	6	0.12
R-HSA-6799990	36	0.74
R-HSA-1222352	18	0.37
R-HSA-1222449	18	0.37
R-HSA-1222499	18	0.37
R-HSA-451307	15	0.31
R-HSA-111471	51	1.04
R-HSA-3000497	36	0.74
hsa04136	44	0.9
R-HSA-936440	46	0.94
R-HSA-451308	31	0.63
R-HSA-451306	31	0.63
R-HSA-111463	39	0.8
R-HSA-111469	39	0.8
R-HSA-111464	39	0.8
hsa_M00412	9	0.18
R-HSA-917729	9	0.18
R-HSA-3238698	44	0.9
R-HSA-8852405	16	0.33
R-HSA-165158	10	0.2
R-HSA-165181	27	0.55
R-HSA-165160	6	0.12
R-HSA-418360	59	1.21
R-HSA-69166	21	0.43
R-HSA-174437	20	0.41
R-HSA-5656169	34	0.69
R-HSA-110313	46	0.94
R-HSA-139853	32	0.65
R-HSA-5656121	17	0.35
R-HSA-5655862	19	0.39
R-HSA-110312	17	0.35
hsa_M00690	4	0.08
R-HSA-198765	3	0.06
R-HSA-5676934	10	0.2
R-HSA-110320	31	0.63
R-HSA-69109	24	0.49
R-HSA-69091	24	0.49
R-HSA-174411	24	0.49
hsa_M00037	16	0.33
R-HSA-209931	16	0.33
R-HSA-380612	33	0.67
R-HSA-380615	49	1
R-HSA-379401	46	0.94
R-HSA-379397	35	0.72
R-HSA-379398	35	0.72
R-HSA-181430	39	0.8
hsa_M00383	11	0.22
R-HSA-140179	22	0.45
R-HSA-141333	20	0.41
hsa_M00036	15	0.31
R-HSA-196843	16	0.33
R-HSA-71384	32	0.65
R-HSA-70688	7	0.14
R-HSA-6811438	24	0.49
R-HSA-8854214	40	0.82
R-HSA-70635	32	0.65
hsa_M00029	32	0.65
hsa00290	4	0.08
hsa_M00388	16	0.33
R-HSA-5620924	35	0.72
hsa_M00694	25	0.51
hsa_M00152	6	0.12
hsa_M00390	2	0.04
R-HSA-418457	36	0.74
R-HSA-192905	6	0.12
R-HSA-1483115	11	0.22
R-HSA-1483152	1	0.02
R-HSA-5683826	67	1.37
R-HSA-3656244	9	0.18
R-HSA-3656225	9	0.18
R-HSA-3656243	9	0.18
R-HSA-2022854	20	0.41
R-HSA-446388	8	0.16
R-HSA-170670	39	0.8
R-HSA-997269	39	0.8
R-HSA-417973	30	0.61
R-HSA-418038	38	0.78
R-HSA-446210	9	0.18
R-HSA-5140745	13	0.27
R-HSA-3000484	27	0.55
R-HSA-199920	15	0.31
R-HSA-75035	19	0.39
R-HSA-416700	28	0.57
R-HSA-350864	9	0.18
hsa_M00428	6	0.12
R-HSA-446343	19	0.39
R-HSA-352230	21	0.43
R-HSA-435354	16	0.33
R-HSA-442380	11	0.22
R-HSA-1839128	3	0.06
R-HSA-1307965	4	0.08
R-HSA-210747	22	0.45
hsa00601	24	0.49
R-HSA-265473	8	0.16
R-HSA-114508	52	1.06
hsa_M00099	13	0.27
R-HSA-389887	19	0.39
hsa_M00104	30	0.61
hsa00120	40	0.82
R-HSA-1187000	14	0.29
R-HSA-1474165	14	0.29
hsa_M00086	12	0.25
R-HSA-75876	26	0.53
R-HSA-442720	21	0.43
R-HSA-163615	43	0.88
R-HSA-111931	47	0.96
R-HSA-5223345	22	0.45
hsa00430	22	0.45
R-HSA-5607763	29	0.59
R-HSA-5661270	6	0.12
R-HSA-196108	13	0.27
R-HSA-189451	30	0.61
R-HSA-174048	9	0.18
hsa_M00389	3	0.06
R-HSA-179409	19	0.39
R-HSA-176407	12	0.25
R-HSA-141430	16	0.33
R-HSA-141405	16	0.33
R-HSA-69618	18	0.37
hsa00750	7	0.14
R-HSA-964975	3	0.06
R-HSA-111459	42	0.86
hsa_M00685	35	0.72
R-HSA-111461	42	0.86
R-HSA-111458	20	0.41
R-HSA-8866423	23	0.47
hsa00532	22	0.45
hsa00533	7	0.14
hsa_M00071	2	0.04
hsa00512	11	0.22
hsa_M00056	9	0.18
R-HSA-975577	9	0.18
R-HSA-8866654	28	0.57
R-HSA-159740	67	1.37
R-HSA-159854	70	1.43
R-HSA-159782	67	1.37
R-HSA-159763	64	1.31
R-HSA-8851680	25	0.51
R-HSA-168316	9	0.18
R-HSA-168268	9	0.18
R-HSA-211227	49	1
R-HSA-140342	49	1
R-HSA-1461957	29	0.59
R-HSA-3359485	11	0.22
R-HSA-1300652	8	0.16
hsa_M00094	7	0.14
R-HSA-1834941	31	0.63
R-HSA-174403	27	0.55
R-HSA-264876	79	1.61
R-HSA-5339700	15	0.31
R-HSA-111457	14	0.29
hsa_M00107	14	0.29
hsa_M00108	7	0.14
hsa_M00109	37	0.76
hsa_M00072	5	0.1
R-HSA-5083628	4	0.08
R-HSA-5083633	4	0.08
R-HSA-5083629	4	0.08
hsa03450	21	0.43
R-HSA-3270619	26	0.53
hsa_M00403	13	0.27
R-HSA-975110	30	0.61
hsa00563	14	0.29
R-HSA-162710	12	0.25
R-HSA-169131	3	0.06
R-HSA-8868766	5	0.1
R-HSA-6785470	6	0.12
R-HSA-6803529	11	0.22
R-HSA-1614517	9	0.18
R-HSA-209543	57	1.16
R-HSA-450302	43	0.88
R-HSA-8854691	15	0.31
R-HSA-448424	19	0.39
R-HSA-444821	5	0.1
R-HSA-937042	8	0.16
R-HSA-5603037	22	0.45
R-HSA-5602680	22	0.45
R-HSA-419408	17	0.35
R-HSA-141424	7	0.14
R-HSA-141444	7	0.14
R-HSA-110329	34	0.69
R-HSA-73928	34	0.69
R-HSA-110328	34	0.69
R-HSA-427601	24	0.49
R-HSA-163358	12	0.25
R-HSA-193681	31	0.63
R-HSA-205017	31	0.63
hsa_M00400	9	0.18
hsa_M00297	10	0.2
R-HSA-428542	11	0.22
R-HSA-166187	14	0.29
R-HSA-167826	14	0.29
R-HSA-167827	14	0.29
hsa_M00402	2	0.04
R-HSA-3359454	10	0.2
R-HSA-5221030	10	0.2
[truncated: 363 more rows]

## Sheet: Medicating_chemicals
Chemical_ID	Number_assoc_diseases	Percentage_assoc_diseases
5311027	14	0.77
3446	55	3.04
2160	22	1.21
6013	37	2.04
2187	25	1.38
638793	8	0.44
46504503	8	0.44
49974105	10	0.55
3339	21	1.16
16759173	40	2.21
46506010	40	2.21
347910398	9	0.5
4091	117	6.46
5311068	82	4.53
4943	78	4.31
4058	6	0.33
3345	53	2.93
153994	5	0.28
5282181	10	0.55
1983	97	5.36
3826	47	2.6
EPOETIN BETA	39	2.15
5288826	59	3.26
2803	37	2.04
LIDOCAINE	133	7.34
5526	48	2.65
4095	18	0.99
2474	77	4.25
564	8	0.44
56012	9	0.5
101526	16	0.88
441129	14	0.77
5479537	18	0.99
43672	9	0.5
36294	5	0.28
36921	6	0.33
62959	12	0.66
4539	8	0.44
3948	8	0.44
3672	88	4.86
9926832	9	0.5
6018	5	0.28
6918523	8	0.44
110635	30	1.66
242576086	1	0.06
9651	26	1.44
5073	39	2.15
77990	19	1.05
3152	33	1.82
6741	109	6.02
446157	68	3.75
170361	19	1.05
46508122	29	1.6
46184405	8	0.44
4829	56	3.09
46507194	34	1.88
2771	23	1.27
444	35	1.93
5284583	39	2.15
34359	25	1.38
146570	40	2.21
6047	29	1.6
4054	50	2.76
1201549	7	0.39
2995	16	0.88
11281011	5	0.28
3957	12	0.66
347911291	4	0.22
5245	16	0.88
41693	11	0.61
5284603	33	1.82
16133850	14	0.77
5284570	13	0.72
5743	242	13.36
441290	23	1.27
644073	25	1.38
55480	15	0.83
5206	45	2.48
92253	21	1.16
2519	44	2.43
9838022	12	0.66
60834	38	2.1
107782	15	0.83
2088	21	1.16
3394	11	0.61
156391	34	1.88
2662	86	4.75
33741	27	1.49
129631922	7	0.39
68740	44	2.43
6505803	29	1.6
DB14568	5	0.28
18477728	105	5.8
IMATINIB	74	4.09
25027363	5	0.28
135329142	1	0.06
10113978	56	3.09
9878	6	0.33
5834	20	1.1
444025	11	0.61
4236	32	1.77
1254	15	0.83
3052762	7	0.39
2197	6	0.33
46505429	16	0.88
46504469	24	1.33
46504860	26	1.44
37542	22	1.21
9875401	33	1.82
87225328	2	0.11
16129704	14	0.77
9444	34	1.88
3652	62	3.42
451668	33	1.82
347910087	11	0.61
2265	32	1.77
5001396	58	3.2
5755	143	7.9
53790558	55	3.04
9400	71	3.92
16129703	4	0.22
49852292	16	0.88
5865	185	10.22
9852519	2	0.11
46506470	6	0.33
5745	39	2.15
49843517	2	0.11
9846180	18	0.99
118856773	4	0.22
135409400	5	0.28
92721	8	0.44
6509979	9	0.5
46504982	25	1.38
347911292	20	1.1
46505820	109	6.02
46507000	80	4.42
4543	22	1.21
46506732	50	2.76
3016	15	0.83
9831643	5	0.28
60822	97	5.36
225609	11	0.61
5281040	30	1.66
31100	13	0.72
46506863	3	0.17
54746	13	0.72
25074887	5	0.28
657180	27	1.49
PROGESTERONE	46	2.54
2244	125	6.9
13791	12	0.66
TRIPTORELIN	15	0.83
3902	37	2.04
50225	5	0.28
4906	7	0.39
8612	3	0.17
5994	4	0.22
6540478	11	0.61
46504473	150	8.28
23725625	48	2.65
9915743	9	0.5
57515973	31	1.71
347910341	71	3.92
347910393	100	5.52
60953	53	2.93
46215462	8	0.44
159324	34	1.88
RUXOLITINIB	42	2.32
46508054	79	4.36
347911207	48	2.65
16222096	14	0.77
347910354	29	1.6
347910395	113	6.24
46505833	129	7.12
5329102	54	2.98
73425383	18	0.99
2733525	42	2.32
3385	68	3.75
347910348	15	0.83
46507516	41	2.26
36314	113	6.24
31703	114	6.29
148123	81	4.47
11953884	4	0.22
441383	1	0.06
SULFANILAMIDE	1	0.06
5482	1	0.06
47472	1	0.06
16078	24	1.33
175804	46	2.54
39765	5	0.28
5284584	7	0.39
2094	40	2.21
3961	41	2.26
12211	30	1.66
123805	9	0.5
347911302	3	0.17
347911228	2	0.11
DB06629	6	0.33
4912	7	0.39
23724530	60	3.31
10280735	14	0.77
54454	97	5.36
347910340	27	1.49
23729157	3	0.17
5280723	19	1.05
6918540	5	0.28
5472	5	0.28
21944094	113	6.24
5212	72	3.98
150311	27	1.49
347910432	15	0.83
5311181	16	0.88
9871419	26	1.44
5362129	30	1.66
2754	23	1.27
10077129	7	0.39
CHOLECALCIFEROL	96	5.3
44257	16	0.88
60606	54	2.98
347910431	7	0.39
146364	35	1.93
3440	28	1.55
44205240	14	0.77
160698524	2	0.11
11561674	27	1.49
445643	116	6.41
5574	4	0.22
14676	5	0.28
4740	52	2.87
16046068	7	0.39
3671	10	0.55
44595848	1	0.06
318464555	1	0.06
347911282	5	0.28
46840946	4	0.22
16041426	6	0.33
16131098	48	2.65
312468011	2	0.11
26346	45	2.48
441404	5	0.28
5360696	37	2.04
5533	12	0.66
65856	3	0.17
3100	48	2.65
1549120	2	0.11
PERAMPANEL	16	0.88
347911318	9	0.5
59509752	3	0.17
10192617	4	0.22
9883933	5	0.28
153999	4	0.22
77998	34	1.88
179344	6	0.33
DESVENLAFAXINE	9	0.5
219078	16	0.88
39860	13	0.72
1548943	31	1.71
5486971	47	2.6
DB14765	44	2.43
121494085	7	0.39
21700	16	0.88
5702160	24	1.33
11462174	3	0.17
9568614	41	2.26
46507002	19	1.05
2370	2	0.11
46505602	50	2.76
347910353	6	0.33
3883	32	1.77
441336	15	0.83
160671723	6	0.33
347911271	8	0.44
347910352	6	0.33
444036	19	1.05
4594	61	3.37
5281004	39	2.15
46871935	1	0.06
443872	21	1.16
71245288	2	0.11
5493444	16	0.88
160682428	1	0.06
5281104	17	0.94
25134303	2	0.11
312468242	2	0.11
55891	5	0.28
DAPAGLIFLOZIN	21	1.16
46198579	2	0.11
310264702	4	0.22
6167	27	1.49
312468243	2	0.11
46506307	29	1.6
9912992	1	0.06
159594	7	0.39
132999	18	0.99
130881	6	0.33
24812758	6	0.33
EMPAGLIFLOZIN	16	0.88
DB05983	8	0.44
MYCOPHENOLATE MOFETIL	103	5.69
60150535	2	0.11
4485	16	0.88
4810	7	0.39
16132438	4	0.22
2249	18	0.99
2540	17	0.94
5388962	26	1.44
CALCITRIOL	33	1.82
5362119	23	1.27
45588096	22	1.21
16134956	24	1.33
5833	40	2.21
3157	17	0.94
2162	36	1.99
3639	19	1.05
44093	16	0.88
4499	1	0.06
3348	9	0.5
60846	28	1.55
65999	19	1.05
54892	6	0.33
3749	18	0.99
5362124	13	0.72
2541	24	1.33
54889	5	0.28
158781	7	0.39
5484727	5	0.28
107807	14	0.77
5281037	5	0.28
347910344	52	2.87
439260	16	0.88
7028	16	0.88
3386	33	1.82
3052776	7	0.39
131682	3	0.17
11125	36	1.99
92974	6	0.33
5070	22	1.21
6714002	9	0.5
318464512	2	0.11
NILOTINIB	19	1.05
92863	3	0.17
347911316	4	0.22
160698558	7	0.39
46509198	33	1.82
126941	135	7.45
5330286	29	1.6
17756771	19	1.05
25227436	14	0.77
25262792	18	0.99
60749	87	4.8
135564890	22	1.21
DB06249	7	0.39
44819241	17	0.94
11960529	25	1.38
9931954	17	0.94
5757	53	2.93
24958200	27	1.49
3763	9	0.5
5487	13	0.72
3821	77	4.25
4201	6	0.33
121494119	2	0.11
68844	6	0.33
347910349	8	0.44
139595263	39	2.15
347911304	17	0.94
36462	106	5.85
60837	95	5.25
5978	67	3.7
44424639	42	2.32
5665	9	0.5
6918305	7	0.39
3825	18	0.99
5351387	6	0.33
5284549	5	0.28
31307	44	2.43
33624	19	1.05
11973736	3	0.17
347911336	5	0.28
DB14864	3	0.17
6436	43	2.37
158786	5	0.28
46506960	23	1.27
347910379	39	2.15
51634	4	0.22
3448	4	0.22
2083	25	1.38
3657	42	2.32
2585	36	1.99
4197	6	0.33
46505933	19	1.05
145068	45	2.48
16004692	10	0.55
5282411	9	0.5
110634	10	0.55
6918493	8	0.44
216235	7	0.39
53395955	17	0.94
11304743	10	0.55
56959	19	1.05
6918140	11	0.61
104865	20	1.1
5336	3	0.17
10220503	5	0.28
11993702	5	0.28
6041	43	2.37
46506691	17	0.94
12555	7	0.39
30751	109	6.02
25017411	29	1.6
44473151	4	0.22
46504889	12	0.66
56928011	4	0.22
135343566	2	0.11
189821	8	0.44
46506669	36	1.99
5508	3	0.17
667550	11	0.61
4641	3	0.17
71771	6	0.33
2313	3	0.17
4781	2	0.11
3715	29	1.6
5504	11	0.61
3032	50	2.76
4037	2	0.11
54676228	12	0.66
19648	6	0.33
6194	6	0.33
517326	4	0.22
9941444	26	1.44
383413	33	1.82
444795	30	1.66
2756	8	0.44
5029	18	0.99
119569	19	1.05
4192	96	5.3
347911357	2	0.11
2783	2	0.11
347911402	3	0.17
46505169	20	1.1
4585	34	1.88
107970	18	0.99
153311	21	1.16
121892	5	0.28
9795739	3	0.17
174174	26	1.44
5426	70	3.87
135323577	3	0.17
6918296	11	0.61
16362	10	0.55
3121	72	3.98
336908640	1	0.06
10074640	16	0.88
374364184	7	0.39
5768	14	0.77
3033825	13	0.72
4178	11	0.61
5280754	107	5.91
54671203	74	4.09
4051	12	0.66
2206	5	0.28
6230	17	0.94
123619	19	1.05
LEVONORGESTREL	23	1.27
6917715	6	0.33
119607	7	0.39
ETHINYL ESTRADIOL	32	1.77
1712095	1	0.06
4044	4	0.22
68873	7	0.39
DALFAMPRIDINE	14	0.77
46505347	96	5.3
347911285	6	0.33
57363	9	0.5
9799888	3	0.17
DB14947	6	0.33
60490	7	0.39
5288783	6	0.33
11750009	2	0.11
236702	12	0.66
11518241	2	0.11
16923	33	1.82
5282379	36	1.99
40973	4	0.22
5832	13	0.72
9880	5	0.28
240767	3	0.17
60164	2	0.11
54675776	10	0.55
338	4	0.22
5381	4	0.22
54675779	7	0.39
2266	2	0.11
135413535	2	0.11
5578	9	0.5
5215	7	0.39
4993	2	0.11
115355	5	0.28
4062	8	0.44
IBRUTINIB	33	1.82
ERGOCALCIFEROL	74	4.09
5284607	3	0.17
3000715	7	0.39
45381907	6	0.33
44602	3	0.17
INCOBOTULINUMTOXINA	20	1.1
ABOBOTULINUMTOXINA	12	0.66
2284	15	0.83
2895	15	0.83
82146	19	1.05
347911284	7	0.39
148195	13	0.72
9941379	2	0.11
3958	25	1.38
3559	20	1.1
108000	7	0.39
9917021	7	0.39
5284569	13	0.72
5284566	17	0.94
3033818	3	0.17
10311306	2	0.11
441281	4	0.22
6337614	15	0.83
4595	39	2.15
6918365	23	1.27
4168	30	1.66
4927	19	1.05
4917	9	0.5
5568	6	0.33
4926	5	0.28
2444	6	0.33
3055	4	0.22
2342	2	0.11
4748	17	0.94
5440	3	0.17
6729	3	0.17
PLERIXAFOR	22	1.21
135336964	7	0.39
5310939	2	0.11
42890	22	1.21
6252	64	3.53
9949641	3	0.17
70683024	44	2.43
14969	6	0.33
60726	7	0.39
5572	4	0.22
5095	11	0.61
26757	13	0.72
5281081	7	0.39
2130	21	1.16
5353894	1	0.06
23676225	36	1.99
6445226	15	0.83
39186	23	1.27
10182969	25	1.38
46508657	11	0.61
6279	25	1.38
46507035	33	1.82
178103417	36	1.99
9823820	29	1.6
11528950	13	0.72
216239	69	3.81
4034	4	0.22
71544786	1	0.06
3168	4	0.22
5284627	46	2.54
49843471	2	0.11
32798	17	0.94
25102847	39	2.15
10127622	26	1.44
2578	38	2.1
5394	2	0.11
4032	9	0.5
2471	10	0.55
216326	64	3.53
439302	43	2.37
2477	20	1.1
896	57	3.15
60853	15	0.83
71158	18	0.99
103771326	1	0.06
5324345	13	0.72
63009	36	1.99
318162354	2	0.11
LURASIDONE	9	0.5
16129665	6	0.33
115237	12	0.66
54841	24	1.33
5563	1	0.06
60795	35	1.93
5656	25	1.38
5002	38	2.1
247	7	0.39
2156	17	0.94
2724385	28	1.55
60961	18	0.99
4913	10	0.55
4932	8	0.44
5253	9	0.5
2520	22	1.21
59768	19	1.05
4946	70	3.87
3202	4	0.22
11963622	15	0.83
3779	5	0.28
23724914	3	0.17
447715	7	0.39
64929	6	0.33
10153627	4	0.22
31401	25	1.38
53492727	2	0.11
9884366	2	0.11
11292933	2	0.11
2153	24	1.33
2159	11	0.61
347911243	9	0.5
52914971	3	0.17
9832383	6	0.33
4828	6	0.33
9852175	4	0.22
9801039	1	0.06
11438771	3	0.17
9867361	2	0.11
11596613	6	0.33
6914152	1	0.06
127151	10	0.55
11552706	8	0.44
9859632	3	0.17
11498153	1	0.06
11430856	3	0.17
71533696	1	0.06
2712	3	0.17
4118151	3	0.17
71249967	2	0.11
9794203	2	0.11
11394238	2	0.11
9947999	3	0.17
DB13928	6	0.33
9878913	1	0.06
2366	6	0.33
219101	3	0.17
4158	35	1.93
11186829	2	0.11
11154555	8	0.44
55245	26	1.44
12358972	6	0.33
3035442	3	0.17
182137	9	0.5
10071196	4	0.22
11978813	13	0.72
14539800	2	0.11
89594	32	1.77
11954293	9	0.5
82148	7	0.39
11597698	14	0.77
43815	27	1.49
32893	5	0.28
3696	15	0.83
6918314	6	0.33
5530	11	0.61
5360515	40	2.21
3878	34	1.88
71360	7	0.39
LEVOMILNACIPRAN	3	0.17
71768094	11	0.61
3519	20	1.1
4205	19	1.05
DB14762	8	0.44
44591583	5	0.28
5284513	5	0.28
449193	15	0.83
26986	7	0.39
3827	10	0.55
124087	9	0.5
229860	79	4.36
2678	14	0.77
164522	3	0.17
1549000	11	0.61
443958	5	0.28
16757521	2	0.11
15981397	6	0.33
3033637	13	0.72
347910378	9	0.5
10184665	3	0.17
11434515	4	0.22
5487427	7	0.39
11504295	3	0.17
SALMETEROL	7	0.39
ARFORMOTEROL	5	0.28
3410	10	0.55
11519070	4	0.22
657309	11	0.61
INDACATEROL	5	0.28
4725	2	0.11
135325429	3	0.17
32169	4	0.22
5816	47	2.6
4171	37	2.04
4601	8	0.44
28417	10	0.55
1548972	19	1.05
347911260	42	2.32
347910392	8	0.44
347910385	10	0.55
3899	17	0.94
54676537	6	0.33
160698533	5	0.28
160677077	5	0.28
135303571	2	0.11
90116675	6	0.33
312468223	2	0.11
71481097	24	1.33
160703945	4	0.22
347911229	66	3.64
71721540	2	0.11
67409219	3	0.17
347911365	1	0.06
53380437	20	1.1
347911300	7	0.39
160682408	2	0.11
160698452	1	0.06
57379345	10	0.55
151193	23	1.27
44187362	7	0.39
54680692	7	0.39
9865515	13	0.72
25161177	3	0.17
5311	57	3.15
46926350	8	0.44
56931136	2	0.11
71664621	4	0.22
6918837	36	1.99
16123056	10	0.55
9977819	20	1.1
135321219	4	0.22
46220502	29	1.6
DB14707	20	1.1
135312510	8	0.44
160693088	8	0.44
5284587	1	0.06
10302451	14	0.77
347911279	8	0.44
57469	38	2.1
3117	15	0.83
51042438	7	0.39
135537060	8	0.44
347911259	6	0.33
23624255	18	0.99
176870	58	3.2
25151352	14	0.77
46507837	6	0.33
44631912	27	1.49
5329098	10	0.55
46506950	16	0.88
53235510	10	0.55
135341454	21	1.16
25145656	7	0.39
53232	24	1.33
347910183	24	1.33
387447	73	4.03
347910355	21	1.16
11284169	9	0.5
24964624	14	0.77
16654980	20	1.1
6450551	29	1.6
56960363	2	0.11
176873	16	0.88
11167602	29	1.6
3062316	56	3.09
208908	30	1.66
72271	30	1.66
4261	20	1.1
6445540	30	1.66
347911239	44	2.43
46506712	13	0.72
160682433	4	0.22
50922675	9	0.5
241903	32	1.77
10288191	19	1.05
46507075	28	1.55
44462760	15	0.83
42611257	12	0.66
4915	6	0.33
4440	3	0.17
6918388	3	0.17
135349517	4	0.22
DB13200	2	0.11
347911227	10	0.55
60699	45	2.48
DB06075	6	0.33
347911298	10	0.55
4934	7	0.39
50070184	6	0.33
160698557	7	0.39
9933475	27	1.49
11494412	12	0.66
347911307	3	0.17
25117126	6	0.33
347911330	7	0.39
347911395	4	0.22
9809715	31	1.71
60843	41	2.26
3463	8	0.44
2796	2	0.11
46505625	8	0.44
2732	12	0.66
8730	3	0.17
6883	6	0.33
3108	15	0.83
71300755	3	0.17
41781	10	0.55
347911141	2	0.11
4473	11	0.61
5906	2	0.11
5282381	20	1.1
9294	13	0.72
38852	2	0.11
3869	10	0.55
329968449	5	0.28
5284632	5	0.28
9939040	2	0.11
160671745	1	0.06
312467937	1	0.06
9963057	3	0.17
312467818	1	0.06
312468122	2	0.11
10479502	3	0.17
3964	9	0.5
23582412	5	0.28
9892481	1	0.06
10297982	4	0.22
347911256	4	0.22
11338127	1	0.06
318464530	2	0.11
11962616	2	0.11
25143624	3	0.17
310264714	2	0.11
160671746	1	0.06
9833519	1	0.06
347911347	5	0.28
11714580	2	0.11
312468142	2	0.11
71587743	3	0.17
24955007	1	0.06
57656761	3	0.17
11683	18	0.99
444033	5	0.28
312468072	1	0.06
135198990	4	0.22
9811353	2	0.11
22049997	4	0.22
63952	1	0.06
46504899	12	0.66
11292191	4	0.22
24780598	3	0.17
9416	6	0.33
10372836	1	0.06
117587641	3	0.17
49784084	2	0.11
312467953	2	0.11
16220172	5	0.28
312468018	1	0.06
25195533	1	0.06
3343	3	0.17
5391	7	0.39
11753673	2	0.11
5403	6	0.33
9854489	7	0.39
4456	20	1.1
72078	9	0.5
54765	4	0.22
1986	23	1.27
208902	17	0.94
2405	13	0.72
2663	1	0.06
9933193	10	0.55
123631	33	1.82
6914273	6	0.33
39912	2	0.11
16129690	2	0.11
3474	2	0.11
71586929	3	0.17
3059	4	0.22
4116	4	0.22
3110	9	0.5
SALSALATE	3	0.17
46507042	47	2.6
216210	12	0.66
24795088	4	0.22
1989	2	0.11
5411	13	0.72
443936	7	0.39
151075	9	0.5
6005	8	0.44
11683556	3	0.17
5918	6	0.33
11326715	5	0.28
312468236	1	0.06
160703946	2	0.11
347911425	4	0.22
312467795	1	0.06
16102897	2	0.11
11547499	2	0.11
11498853	1	0.06
25170420	1	0.06
10253143	2	0.11
DB06303	4	0.22
160703937	3	0.17
10152654	6	0.33
9841854	1	0.06
347910358	11	0.61
119828	6	0.33
443967	9	0.5
347910391	24	1.33
DB06682	1	0.06
5090	5	0.28
312468265	4	0.22
5284596	27	1.49
151166	4	0.22
3308	8	0.44
21826	7	0.39
5877	12	0.66
5284371	12	0.66
42113	10	0.55
4614	1	0.06
4409	4	0.22
1548887	8	0.44
5359272	1	0.06
3954	11	0.61
104849	11	0.61
23649427	1	0.06
25077405	3	0.17
10221318	3	0.17
LEVOTHYROXINE	13	0.72
24752296	3	0.17
3355	4	0.22
77992	1	0.06
25138363	3	0.17
9865528	18	0.99
66249	1	0.06
11848225	4	0.22
11247522	1	0.06
129228	4	0.22
59226	5	0.28
4107	4	0.22
10348973	3	0.17
5983	5	0.28
667477	10	0.55
10413	12	0.66
3965	5	0.28
4756	4	0.22
443878	11	0.61
DB14042	2	0.11
60852	14	0.77
2802	18	0.99
4212	27	1.49
2789	10	0.55
DB14041	3	0.17
PROPARACAINE	1	0.06
5745207	2	0.11
16133812	11	0.61
56959087	3	0.17
11289	2	0.11
DB14881	1	0.06
2733	2	0.11
9648	1	0.06
49836084	1	0.06
5488548	6	0.33
5280360	3	0.17
5358	5	0.28
16220016	6	0.33
3658	8	0.44
4679	27	1.49
51263	5	0.28
3354	3	0.17
62886	5	0.28
PROPOXYPHENE	1	0.06
123606	1	0.06
6916249	2	0.11
60857	1	0.06
5311304	6	0.33
5284543	1	0.06
60814	34	1.88
3033053	1	0.06
4914	5	0.28
441277	2	0.11
5284604	3	0.17
103771459	3	0.17
107930	5	0.28
2723601	23	1.27
30323	26	1.44
4674	9	0.5
76287260	2	0.11
46504750	10	0.55
11313622	2	0.11
3156	4	0.22
24965990	10	0.55
2818	11	0.61
ALPRAZOLAM	10	0.55
20057064	8	0.44
681	15	0.83
46505507	6	0.33
6918011	17	0.94
57662985	5	0.28
VISMODEGIB	19	1.05
24856436	22	1.21
347910296	7	0.39
5328940	15	0.83
6918638	27	1.49
49846579	26	1.44
49803313	5	0.28
24826799	11	0.61
9829523	8	0.44
4763	9	0.5
5576	2	0.11
DB15352	1	0.06
160698519	18	0.99
347910066	1	0.06
5360	12	0.66
49975203	23	1.27
347910394	9	0.5
25118925	4	0.22
318464534	1	0.06
318464517	1	0.06
45375953	22	1.21
347911263	7	0.39
65157	12	0.66
DB14935	4	0.22
135289927	1	0.06
3001055	20	1.1
46505063	20	1.1
176166	28	1.55
11154925	4	0.22
16662431	7	0.39
158385	13	0.72
42642645	6	0.33
249717767	6	0.33
347911384	1	0.06
25254071	5	0.28
347911276	11	0.61
11485656	7	0.39
160682440	3	0.17
10433653	5	0.28
68289010	6	0.33
9911830	11	0.61
11236126	5	0.28
347911289	6	0.33
24987688	1	0.06
5359476	12	0.66
11285792	7	0.39
39042	5	0.28
5342	4	0.22
60946	12	0.66
91488	6	0.33
5282442	2	0.11
1775	19	1.05
10345214	2	0.11
347911253	5	0.28
3005573	11	0.61
347909937	3	0.17
16230	13	0.72
DIHYDROERGOTAMINE	2	0.11
156849	2	0.11
5078	2	0.11
DB05552	1	0.06
138752609	7	0.39
16066663	2	0.11
56843747	1	0.06
46504480	15	0.83
46504450	3	0.17
5283731	7	0.39
118984454	15	0.83
448812	8	0.44
46506092	4	0.22
9854012	7	0.39
9811834	9	0.5
46505910	10	0.55
SITAGLIPTIN	28	1.55
46506299	7	0.39
PRASUGREL	18	0.99
37464	3	0.17
54687	7	0.39
16204922	6	0.33
9875516	2	0.11
4195	8	0.44
6912404	6	0.33
36811	7	0.39
6435415	9	0.5
46505655	8	0.44
6433095	1	0.06
4497	10	0.55
GLYBURIDE	6	0.33
135346059	2	0.11
347911339	6	0.33
774	8	0.44
24745335	2	0.11
347911396	7	0.39
131633366	1	0.06
135290576	2	0.11
216327	4	0.22
50905713	10	0.55
160698538	3	0.17
23650961	3	0.17
44511587	1	0.06
10344820	1	0.06
312468193	1	0.06
42641863	1	0.06
310264716	6	0.33
24764487	5	0.28
5405	6	0.33
160693195	1	0.06
11508736	2	0.11
160709137	1	0.06
39147	4	0.22
312467881	1	0.06
347911240	6	0.33
347911250	6	0.33
347911312	2	0.11
312468012	1	0.06
135341049	1	0.06
123879	1	0.06
347911293	5	0.28
16623	9	0.5
20229	1	0.06
2725	7	0.39
34312	16	0.88
4786	2	0.11
2554	17	0.94
123600	2	0.11
4086	3	0.17
5311101	4	0.22
4845	2	0.11
202225	9	0.5
5717	3	0.17
82153	3	0.17
3036505	3	0.17
446541	20	1.1
124246	3	0.17
9926791	23	1.27
160709221	4	0.22
49831257	11	0.61
135291272	4	0.22
54755438	4	0.22
46505252	8	0.44
50054745	1	0.06
VANDETANIB	33	1.82
56649450	13	0.72
25141092	3	0.17
10296883	6	0.33
11719003	5	0.28
11626560	19	1.05
6918736	9	0.5
23665770	2	0.11
44139752	4	0.22
73051463	7	0.39
5311065	16	0.88
318464593	2	0.11
3373	10	0.55
9798547	1	0.06
312467880	1	0.06
9690109	19	1.05
DB11642	8	0.44
135311383	7	0.39
DB14923	3	0.17
9820882	2	0.11
METHANTHELINE	1	0.06
4893	13	0.72
129211	19	1.05
2092	8	0.44
6918558	5	0.28
5312125	5	0.28
4634	12	0.66
2375	13	0.72
5401	8	0.44
3151	8	0.44
4673	3	0.17
2905	2	0.11
46505849	11	0.61
58298318	5	0.28
381128090	8	0.44
11520894	18	0.99
123133557	1	0.06
54761306	15	0.83
347910397	3	0.17
154059	8	0.44
444030	3	0.17
23479	2	0.11
16119086	4	0.22
24795069	3	0.17
10173277	3	0.17
347910388	21	1.16
11556711	23	1.27
PRALATREXATE	12	0.66
347910441	22	1.21
46507379	46	2.54
135314410	4	0.22
347910376	20	1.1
3393	5	0.28
11567064	1	0.06
25195495	2	0.11
6918331	3	0.17
6433122	1	0.06
5719	6	0.33
11198924	1	0.06
9794485	1	0.06
6450813	2	0.11
60858	2	0.11
135456190	1	0.06
3085218	1	0.06
56944144	3	0.17
3261	1	0.06
969472	3	0.17
5732	13	0.72
49981229	1	0.06
5193	1	0.06
4940	1	0.06
57487	1	0.06
44623998	6	0.33
50914062	4	0.22
118115473	6	0.33
5311221	9	0.5
44152182	2	0.11
347910350	3	0.17
312468039	3	0.17
33036	8	0.44
2564	5	0.28
71364	5	0.28
17398105	3	0.17
46507385	4	0.22
71616	1	0.06
55283	8	0.44
LIOTHYRONINE	13	0.72
3082555	1	0.06
9876235	1	0.06
10275777	7	0.39
158795	1	0.06
9936489	2	0.11
9574101	3	0.17
15605092	2	0.11
34632	2	0.11
3083444	3	0.17
65825	3	0.17
3114	3	0.17
13789	1	0.06
2200	4	0.22
114905	2	0.11
9930049	3	0.17
208898	4	0.22
60752	4	0.22
71329	5	0.28
16533	7	0.39
449171	9	0.5
216237	12	0.66
11347535	6	0.33
23653789	3	0.17
5282226	9	0.5
5909	9	0.5
53387035	5	0.28
46505696	6	0.33
9832431	1	0.06
DEGARELIX	10	0.55
3034010	5	0.28
47725	16	0.88
130904	8	0.44
9051	7	0.39
1548953	3	0.17
16132283	5	0.28
104234356	2	0.11
135308431	2	0.11
46507624	3	0.17
16089915	7	0.39
9832447	6	0.33
5878	9	0.5
4075	15	0.83
347910383	7	0.39
9677	3	0.17
133017	5	0.28
5546	11	0.61
2343	4	0.22
4870	4	0.22
2910	4	0.22
6307	4	0.22
5560	4	0.22
381128165	3	0.17
118513932	1	0.06
131801471	1	0.06
5593	8	0.44
ECHOTHIOPHATE	2	0.11
4659569	12	0.66
5379	14	0.77
150610	11	0.61
4680	9	0.5
441397	7	0.39
6196	10	0.55
172997	3	0.17
151171	4	0.22
135297230	2	0.11
31072	2	0.11
657298	4	0.22
5920	5	0.28
5819	5	0.28
57582353	2	0.11
46883775	4	0.22
9910486	3	0.17
71587953	3	0.17
49841217	4	0.22
135337438	6	0.33
310264704	3	0.17
1549008	5	0.28
5320	4	0.22
5344	6	0.33
4583	19	1.05
5775	7	0.39
160677073	2	0.11
3162	3	0.17
11625818	17	0.94
312468097	1	0.06
16119082	1	0.06
3241	3	0.17
OLOPATADINE	6	0.33
185460	4	0.22
4636	14	0.77
2267	6	0.33
46508246	4	0.22
46506485	11	0.61
DB14540	2	0.11
4911	15	0.83
5311167	5	0.28
50067186	9	0.5
21800	9	0.5
10461508	8	0.44
4649	2	0.11
3767	1	0.06
1046	1	0.06
9828911	2	0.11
9811611	5	0.28
9939609	4	0.22
BRIMONIDINE	21	1.16
72495	5	0.28
24970412	5	0.28
6215	9	0.5
93055	4	0.22
9642	3	0.17
6216	4	0.22
223253	4	0.22
5282494	3	0.17
5282492	4	0.22
441407	3	0.17
3025	2	0.11
102056	6	0.33
DB06549	3	0.17
DB15408	5	0.28
45100669	2	0.11
46700756	13	0.72
6918092	16	0.88
24775005	11	0.61
134780	24	1.33
DB15416	1	0.06
3035850	3	0.17
9811704	12	0.66
312468262	2	0.11
52913524	3	0.17
15981237	3	0.17
46908929	1	0.06
3476	6	0.33
9849616	1	0.06
ESTRONE	1	0.06
9826744	1	0.06
9849699	1	0.06
70691388	3	0.17
71587842	1	0.06
20629114	1	0.06
349984885	1	0.06
135312489	3	0.17
3019	6	0.33
DB06624	3	0.17
10052040	1	0.06
11658860	8	0.44
3337	4	0.22
5210	3	0.17
4020	3	0.17
5734	17	0.94
7029	2	0.11
154257	8	0.44
66265	1	0.06
4771	8	0.44
347911238	12	0.66
60464	9	0.5
9571107	5	0.28
1935	3	0.17
44603362	3	0.17
160709232	1	0.06
318164812	2	0.11
347911321	2	0.11
135341000	2	0.11
9803828	1	0.06
135316822	3	0.17
11155874	3	0.17
347911245	9	0.5
194140939	2	0.11
57928403	4	0.22
10343454	3	0.17
25025298	4	0.22
667490	19	1.05
347911296	2	0.11
52938427	4	0.22
347911275	4	0.22
121749	19	1.05
DB15091	8	0.44
DB15298	2	0.11
6003770	3	0.17
6335412	2	0.11
103771218	6	0.33
103771441	6	0.33
46508877	6	0.33
46508925	9	0.5
126843213	10	0.55
103771268	3	0.17
4100	3	0.17
187	6	0.33
4735	3	0.17
86291103	2	0.11
347910158	6	0.33
56833311	2	0.11
637568	11	0.61
444499	7	0.39
71301	10	0.55
57519748	8	0.44
160677083	6	0.33
16720766	12	0.66
46912230	2	0.11
71761627	8	0.44
104758	8	0.44
CARGLUMIC ACID	2	0.11
9976892	4	0.22
347911342	11	0.61
11779629	1	0.06
347910151	3	0.17
11363176	2	0.11
5826	8	0.44
3081185	2	0.11
9935681	2	0.11
347911248	9	0.5
DB14783	2	0.11
5369209	2	0.11
44599207	7	0.39
54684141	2	0.11
347911266	7	0.39
46504458	6	0.33
347910413	3	0.17
2720	8	0.44
53790205	3	0.17
46506061	3	0.17
347911344	2	0.11
5289549	3	0.17
6918141	1	0.06
DB06548	2	0.11
216416	2	0.11
156419	7	0.39
5035	9	0.5
160671701	2	0.11
347911451	13	0.72
160677286	3	0.17
10090485	9	0.5
347911283	3	0.17
42642648	8	0.44
10029385	3	0.17
347911222	8	0.44
160693167	2	0.11
44603533	5	0.28
347911226	5	0.28
223370468	1	0.06
ENZALUTAMIDE	16	0.88
347911412	3	0.17
10184653	20	1.1
5329099	8	0.44
347910322	10	0.55
11667893	10	0.55
223370458	2	0.11
347911319	1	0.06
15547703	4	0.22
72950888	11	0.61
25073775	3	0.17
347911252	2	0.11
6918454	5	0.28
347911369	3	0.17
14888	31	1.71
177941	2	0.11
9820073	2	0.11
135353353	4	0.22
11188409	2	0.11
71226662	21	1.16
2746	3	0.17
16041424	11	0.61
9810709	10	0.55
135282565	7	0.39
91809656	3	0.17
135332703	1	0.06
135356483	13	0.72
4919	2	0.11
312468017	1	0.06
11340891	1	0.06
6917698	3	0.17
5311010	1	0.06
169870	3	0.17
31728	1	0.06
347911366	3	0.17
16132300	4	0.22
638678	2	0.11
4612	1	0.06
5311051	2	0.11
DB15106	5	0.28
16049404	9	0.5
5756	7	0.39
6869	7	0.39
6335986	13	0.72
5322	3	0.17
5328	3	0.17
5329	7	0.39
347910381	5	0.28
160677076	4	0.22
44595079	4	0.22
16197727	3	0.17
24946690	3	0.17
347911311	7	0.39
160677078	3	0.17
9952884	5	0.28
135565884	12	0.66
160671729	4	0.22
59174488	5	0.28
135303942	2	0.11
160671730	4	0.22
DB14636	3	0.17
135398495	3	0.17
160677061	1	0.06
5287969	21	1.16
347911362	4	0.22
135273044	3	0.17
25167017	8	0.44
135287612	6	0.33
71386	3	0.17
347910400	10	0.55
24795070	2	0.11
347911270	7	0.39
160687715	3	0.17
160703840	16	0.88
65359	4	0.22
160682436	3	0.17
46216796	13	0.72
452548	6	0.33
53790607	3	0.17
11442891	3	0.17
439693	8	0.44
151173	3	0.17
139033611	9	0.5
46506112	15	0.83
5494449	4	0.22
126565	8	0.44
347909859	6	0.33
347911236	8	0.44
89683805	7	0.39
46505767	7	0.39
2179	4	0.22
119182	17	0.94
4842	2	0.11
59251511	1	0.06
9918381	1	0.06
3086671	2	0.11
5770	9	0.5
3478	3	0.17
3333	3	0.17
65981	9	0.5
347910067	6	0.33
11414799	3	0.17
44145344	10	0.55
4991	11	0.61
46507498	1	0.06
12000240	4	0.22
9869229	1	0.06
24871506	4	0.22
160698551	4	0.22
135415867	2	0.11
11395145	1	0.06
25195624	1	0.06
11953153	3	0.17
24857286	1	0.06
103771450	1	0.06
444020	2	0.11
46209133	1	0.06
206044	1	0.06
9890879	1	0.06
5505	6	0.33
2318	1	0.06
441314	2	0.11
103771283	1	0.06
25022354	3	0.17
11450633	1	0.06
15983988	1	0.06
122173812	2	0.11
44814423	2	0.11
131704317	3	0.17
60026	2	0.11
5503	2	0.11
53359	1	0.06
347910359	4	0.22
347910463	1	0.06
10096344	6	0.33
11949652	1	0.06
11243969	5	0.28
24831714	3	0.17
6918537	6	0.33
5591	2	0.11
2727	1	0.06
5105	2	0.11
10331863	1	0.06
312468196	1	0.06
9823762	1	0.06
9833984	1	0.06
135409453	5	0.28
5282136	4	0.22
4848	2	0.11
4922	3	0.17
DEXLANSOPRAZOLE	5	0.28
636403	2	0.11
44187367	1	0.06
59472121	9	0.5
135334551	2	0.11
49848070	3	0.17
49779393	4	0.22
24978538	9	0.5
11364421	5	0.28
119192	1	0.06
101524	7	0.39
25031915	4	0.22
24771867	18	0.99
10629256	11	0.61
11282283	2	0.11
9854073	13	0.72
45380979	2	0.11
11404337	14	0.77
3035016	8	0.44
347911356	4	0.22
73441802	5	0.28
174494662	1	0.06
68947304	3	0.17
160698520	2	0.11
223370410	3	0.17
347911409	4	0.22
347911348	3	0.17
16124208	8	0.44
135289081	4	0.22
135330261	5	0.28
3025986	4	0.22
160693169	1	0.06
347911301	5	0.28
10016910	2	0.11
16739650	4	0.22
160687707	1	0.06
46506662	5	0.28
24989044	13	0.72
59473233	6	0.33
381127365	4	0.22
336908634	12	0.66
11387605	2	0.11
667528	2	0.11
11338033	5	0.28
3002977	16	0.88
135339202	5	0.28
657237	2	0.11
61635	4	0.22
135413538	6	0.33
160682616	4	0.22
16718576	3	0.17
60648	8	0.44
92786	7	0.39
2913	3	0.17
16061509	2	0.11
11667832	4	0.22
9916461	6	0.33
10457387	1	0.06
5284594	3	0.17
4616	11	0.61
121492004	2	0.11
350082694	2	0.11
3291	7	0.39
10176607	2	0.11
5282340	1	0.06
9895468	2	0.11
72941990	1	0.06
318464636	2	0.11
58212050	1	0.06
16755766	2	0.11
4011	6	0.33
5355	6	0.33
3389	7	0.39
16363	6	0.33
2441	4	0.22
2381	7	0.39
5452	8	0.44
2448	6	0.33
208951	5	0.28
5556	5	0.28
4235	7	0.39
72287	5	0.28
10783	4	0.22
60149	6	0.33
667467	5	0.28
2801	6	0.33
CLORAZEPIC ACID	2	0.11
667484	9	0.5
9034	3	0.17
5314	6	0.33
3675	3	0.17
5584	5	0.28
4976	2	0.11
4746	4	0.22
158784	2	0.11
2327	2	0.11
19861	2	0.11
11291	2	0.11
5587	3	0.17
16960	2	0.11
4761	6	0.33
4887	1	0.06
2562	2	0.11
6915944	12	0.66
5281006	11	0.61
4909	3	0.17
3191	2	0.11
77107498	2	0.11
44428550	3	0.17
3038525	3	0.17
404719522	1	0.06
53252276	5	0.28
135362363	4	0.22
315661319	9	0.5
86278355	3	0.17
347911476	5	0.28
11627443	2	0.11
381125224	1	0.06
123683	7	0.39
66906051	2	0.11
312467923	2	0.11
312468003	2	0.11
11610599	2	0.11
60657	2	0.11
TAFLUPROST	3	0.17
2369	3	0.17
DB13931	5	0.28
11156438	3	0.17
2216	2	0.11
2161	1	0.06
247839	4	0.22
49853967	2	0.11
37393	2	0.11
17134	2	0.11
3034034	3	0.17
237	2	0.11
6178111	1	0.06
4908	2	0.11
66577008	1	0.06
3331	4	0.22
3784	5	0.28
9821941	2	0.11
9852746	3	0.17
5566	3	0.17
134018	6	0.33
DB14039	2	0.11
72941953	2	0.11
23576	5	0.28
312467896	1	0.06
86709174	1	0.06
9804938	1	0.06
454216	5	0.28
62989	6	0.33
9801640	2	0.11
148200	1	0.06
160682425	1	0.06
347909849	1	0.06
135297083	1	0.06
5388909	3	0.17
60164925	2	0.11
5745214	1	0.06
160671748	2	0.11
108143	5	0.28
16129483	5	0.28
347911377	4	0.22
1349907	6	0.33
347910173	2	0.11
29327	3	0.17
347911363	4	0.22
11977753	7	0.39
COBICISTAT	8	0.44
2784	2	0.11
DB14562	2	0.11
160677094	1	0.06
312468043	1	0.06
160677072	1	0.06
252166575	2	0.11
160693185	1	0.06
336908638	2	0.11
312468009	1	0.06
160687705	3	0.17
11671467	10	0.55
347911394	1	0.06
56841982	1	0.06
347911264	4	0.22
347911223	5	0.28
135337719	1	0.06
160698550	2	0.11
160677080	1	0.06
56844015	15	0.83
312468203	2	0.11
11526696	3	0.17
11842633	2	0.11
15984937	1	0.06
RISEDRONATE	1	0.06
10458325	5	0.28
71227359	4	0.22
24872560	4	0.22
9821849	9	0.5
51039030	5	0.28
44516953	7	0.39
24788740	10	0.55
91668186	5	0.28
4768	4	0.22
160677068	1	0.06
11641515	2	0.11
2431	3	0.17
242651777	2	0.11
46505772	7	0.39
16131686	7	0.39
11978790	3	0.17
1978	4	0.22
160687743	1	0.06
5282452	11	0.61
46505985	3	0.17
4436	8	0.44
44181686	5	0.28
160698552	3	0.17
9810532	1	0.06
135354668	1	0.06
25147644	3	0.17
6834	4	0.22
7699	2	0.11
312468202	1	0.06
160355	3	0.17
441207	1	0.06
134587348	1	0.06
46199646	1	0.06
16678941	2	0.11
11697697	3	0.17
11256720	1	0.06
46196517	4	0.22
92337	2	0.11
9870520	4	0.22
23581869	3	0.17
312467887	1	0.06
447607	1	0.06
23652731	1	0.06
16682734	7	0.39
30667	6	0.33
DB13926	2	0.11
252827377	7	0.39
71731823	5	0.28
68165256	3	0.17
5904	10	0.55
252827375	4	0.22
10133	3	0.17
9838712	2	0.11
347911203	8	0.44
11372270	1	0.06
91617630	2	0.11
46508902	2	0.11
160671702	1	0.06
441401	5	0.28
178052	2	0.11
9907331	1	0.06
DB11629	6	0.33
60860	4	0.22
58298316	7	0.39
3035240	6	0.33
25181577	5	0.28
3520	2	0.11
374364017	4	0.22
3397	5	0.28
9806190	4	0.22
49836020	10	0.55
46241268	5	0.28
160682330	6	0.33
135317081	1	0.06
60172	1	0.06
135039523	1	0.06
9954033	3	0.17
14687	2	0.11
4891	4	0.22
67156338	1	0.06
71484494	1	0.06
9939892	3	0.17
10452732	2	0.11
2950	1	0.06
54732242	1	0.06
157920	4	0.22
16158208	3	0.17
70693500	2	0.11
8550	3	0.17
56649347	3	0.17
4992	1	0.06
21855	2	0.11
6475	1	0.06
27901	1	0.06
4633	1	0.06
4753	2	0.11
44230575	1	0.06
3278	2	0.11
3033538	2	0.11
3518	2	0.11
5936	1	0.06
2551	1	0.06
39468	1	0.06
5966	1	0.06
3038	4	0.22
3105	1	0.06
2583	2	0.11
31477	1	0.06
2333	2	0.11
53465279	2	0.11
315661178	1	0.06
5952	2	0.11
49975196	2	0.11
57990869	3	0.17
86705695	7	0.39
71587831	8	0.44
86278347	5	0.28
25062766	4	0.22
16722836	5	0.28
46866319	2	0.11
381127936	3	0.17
44814409	3	0.17
16129674	3	0.17
10672195	4	0.22
312467950	1	0.06
71242808	2	0.11
71511839	2	0.11
46705423	5	0.28
318464553	1	0.06
44537963	3	0.17
9824145	3	0.17
10131048	3	0.17
24795080	1	0.06
23897	3	0.17
36604	2	0.11
154101	1	0.06
71401	1	0.06
160676941	1	0.06
347909853	5	0.28
41684	3	0.17
6323497	1	0.06
6323490	2	0.11
3055168	1	0.06
5311412	4	0.22
5282440	2	0.11
5419	5	0.28
11965427	2	0.11
148196	1	0.06
3009355	2	0.11
441300	1	0.06
35370	1	0.06
464205	1	0.06
18283	1	0.06
LOPINAVIR	1	0.06
392622	1	0.06
60934	1	0.06
64139	1	0.06
24066	1	0.06
5790	13	0.72
312468252	2	0.11
10366136	4	0.22
11534420	7	0.39
118023034	3	0.17
71584930	1	0.06
25166913	8	0.44
135308456	7	0.39
135277347	1	0.06
23648971	1	0.06
135325590	1	0.06
252166891	1	0.06
3340	2	0.11
44472635	3	0.17
9909438	3	0.17
10257882	3	0.17
68712	1	0.06
5462501	2	0.11
4008	1	0.06
25476	4	0.22
177236	1	0.06
5282138	2	0.11
[truncated: 688 more rows]

## Sheet: Associated_symptoms
MedGen_ID	Number_assoc_diseases	Percentage_assoc_diseases	Number_linked_PMIDs	Percentage_linked_PMIDs
C0022333	1514	33.06	18	0
C0155002	1121	24.48	245	0
C0019572	327	7.14	1317	0.01
C0042755	228	4.98	1034	0.01
C0042024	647	14.13	9289	0.06
C0033774	861	18.8	3706	0.02
C0037285	741	16.18	3388	0.02
C0018520	143	3.12	571	0
C0011991	1512	33.02	29547	0.19
C3553270	1480	32.32	500	0
C0013390	233	5.09	1412	0.01
C0042571	712	15.55	5554	0.04
C0016579	876	19.13	500	0
C0018784	1033	22.56	9126	0.06
C0018775	392	8.56	500	0
C0011053	1053	23	10105	0.07
C0012833	938	20.48	2101	0.01
C0033931	880	19.22	500	0
C0029089	906	19.79	2846	0.02
C0004604	955	20.86	18314	0.12
C0030193	2290	50.01	118692	0.77
C0151786	1315	28.72	4733	0.03
C0033922	752	16.42	1044	0.01
C0009421	980	21.4	3998	0.03
C0041657	588	12.84	3028	0.02
C0023012	305	6.66	453	0
C0007398	245	5.35	942	0.01
C0231686	558	12.19	500	0
C0015799	90	1.97	1012	0.01
C0013604	1964	42.89	30061	0.19
C0010520	682	14.89	671	0
C0028754	1553	33.92	133754	0.86
C0497406	338	7.38	43021	0.28
C1262477	1243	27.15	18899	0.12
C0034372	904	19.74	1505	0.01
C0034150	734	16.03	9633	0.06
C0005697	439	9.59	1327	0.01
C0009806	801	17.49	6338	0.04
C0042025	216	4.72	3482	0.02
C0034155	428	9.35	3780	0.02
C0034152	515	11.25	7776	0.05
C0040259	118	2.58	500	0
C0022346	796	17.38	6114	0.04
C1720922	123	2.69	500	0
C0019079	676	14.76	2133	0.01
C0010200	972	21.23	8295	0.05
C0018926	461	10.07	500	0
C0042963	1508	32.93	9853	0.06
C0027497	1132	24.72	7004	0.05
C0013395	496	10.83	3895	0.03
C0011992	406	8.87	734	0
C0030794	382	8.34	2900	0.02
C0030201	621	13.56	7030	0.05
C0003862	686	14.98	2765	0.02
C0000729	450	9.83	500	0
C0000727	905	19.76	6436	0.04
C0000737	1443	31.51	6468	0.04
C0020580	591	12.91	500	0
C0036396	421	9.19	1689	0.01
C0007859	502	10.96	2823	0.02
C0024031	754	16.47	14160	0.09
C0037763	730	15.94	4141	0.03
C0026825	709	15.48	500	0
C0009792	562	12.27	760	0
C0015930	290	6.33	500	0
C0028756	662	14.46	4604	0.03
C0006625	536	11.71	4002	0.03
C0013911	201	4.39	665	0
C0020672	526	11.49	10482	0.07
C0015967	1964	42.89	55470	0.36
C0002962	789	17.23	11994	0.08
C0015469	922	20.14	2649	0.02
C0016204	172	3.76	500	0
C0026846	830	18.13	9291	0.06
C0085606	99	2.16	3512	0.02
C0151889	866	18.91	711	0
C0026838	645	14.09	4756	0.03
C0152020	132	2.88	1251	0.01
C0023380	117	2.56	779	0.01
C0036659	666	14.54	13785	0.09
C0032617	356	7.77	946	0.01
C0001925	494	10.79	3600	0.02
C0221166	301	6.57	1906	0.01
C0151588	738	16.12	9090	0.06
C0008031	906	19.79	6502	0.04
C0007166	460	10.05	553	0
C0003123	621	13.56	10283	0.07
C0752255	256	5.59	500	0
C0018989	843	18.41	1686	0.01
C0242670	158	3.45	500	0
C0015970	865	18.89	1267	0.01
C0393593	604	13.19	7390	0.05
C0030486	998	21.8	4187	0.03
C0242584	555	12.12	4679	0.03
C0013491	343	7.49	500	0
C0032230	619	13.52	36	0
C0037011	291	6.36	1812	0.01
C0264588	112	2.45	93	0
C0040264	471	10.29	5590	0.04
C0042928	497	10.85	849	0.01
C0522224	1272	27.78	13239	0.09
C0027796	580	12.67	6073	0.04
C0018681	1563	34.13	18097	0.12
C0015468	475	10.37	926	0.01
C0041105	259	5.66	579	0
C0026837	318	6.94	4092	0.03
C0026826	238	5.2	1747	0.01
C0010263	398	8.69	136	0
C0030975	404	8.82	524	0
C0027066	662	14.46	3717	0.02
C0040485	400	8.74	2112	0.01
C0004158	297	6.49	500	0
C0311394	233	5.09	500	0
C0015672	1226	26.77	28010	0.18
C0043094	874	19.09	15835	0.1
C0033687	936	20.44	9528	0.06
C0004093	506	11.05	10168	0.07
C0085128	81	1.77	500	0
C0019825	397	8.67	635	0
C0018834	163	3.56	500	0
C0013428	75	1.64	500	0
C0016382	290	6.33	1438	0.01
C0018975	1365	29.81	3657	0.02
C0018524	635	13.87	3455	0.02
C0039070	835	18.24	5722	0.04
C0012569	661	14.44	983	0.01
C0018777	359	7.84	822	0.01
C0025261	712	15.55	2135	0.01
C0600142	130	2.84	675	0
C0030200	486	10.61	500	0
C0020440	476	10.4	2711	0.02
C0019521	205	4.48	500	0
C0009090	729	15.92	968	0.01
C0020505	186	4.06	2327	0.02
C0018991	996	21.75	1840	0.01
C0015644	165	3.6	944	0.01
C3887506	356	7.77	690	0
C0027854	1031	22.52	71232	0.46
C0020455	741	16.18	1035	0.01
C0015411	701	15.31	500	0
C0231341	124	2.71	1746	0.01
C0007758	702	15.33	20113	0.13
C0155536	731	15.96	9480	0.06
C0020305	382	8.34	1561	0.01
C0004134	915	19.98	18962	0.12
C0019048	206	4.5	1527	0.01
C0022354	314	6.86	2485	0.02
C0221263	142	3.1	712	0
C0003578	538	11.75	25082	0.16
C0002418	277	6.05	2543	0.02
C0019937	377	8.23	687	0
C0035232	289	6.31	890	0.01
C0021775	413	9.02	1518	0.01
C0015402	228	4.98	500	0
C0155320	179	3.91	675	0
C0036454	327	7.14	500	0
C0042798	374	8.17	3610	0.02
C0040822	657	14.35	7830	0.05
C0003635	307	6.7	1985	0.01
C0009398	276	6.03	782	0.01
C0155016	277	6.05	1675	0.01
C0008489	523	11.42	6282	0.04
C3203358	268	5.85	2043	0.01
C0162292	101	2.21	972	0.01
C0162674	102	2.23	1024	0.01
C0474368	37	0.81	500	0
C0031315	132	2.88	570	0
C3809483	347	7.58	163	0
C0231691	229	5	43	0
C0026603	107	2.34	962	0.01
C0018808	369	8.06	707	0
C0020450	204	4.46	680	0
C0520904	125	2.73	1486	0.01
C0001816	249	5.44	500	0
C0392156	396	8.65	545	0
C0086439	212	4.63	1082	0.01
C0007370	99	2.16	750	0
C0013384	304	6.64	19461	0.13
C0242706	185	4.04	3504	0.02
C0016199	163	3.56	500	0
C0013456	201	4.39	500	0
C0002965	364	7.95	2976	0.02
C0948089	286	6.25	14877	0.1
C0013378	108	2.36	500	0
C0020453	230	5.02	500	0
C0155552	58	1.27	500	0
C0039621	347	7.58	500	0
C0872084	28	0.61	5397	0.03
C0025287	181	3.95	500	0
C0007814	137	2.99	500	0
C4551863	158	3.45	1257	0.01
C0151934	90	1.97	500	0
C0039338	262	5.72	500	0
C0003126	356	7.77	861	0.01
C0011206	453	9.89	7358	0.05
C0009676	681	14.87	4073	0.03
C0085636	212	4.63	598	0
C0040460	206	4.5	500	0
C2751629	121	2.64	1100	0.01
C0013362	478	10.44	1689	0.01
C0034123	240	5.24	210	0
C0002622	349	7.62	3276	0.02
C0857305	565	12.34	6364	0.04
C0018979	423	9.24	591	0
C0149793	114	2.49	558	0
C0521785	87	1.9	500	0
C0037771	143	3.12	1509	0.01
C0017494	62	1.35	419	0
C0003537	562	12.27	5642	0.04
C0751840	32	0.7	177	0
C0476254	207	4.52	3384	0.02
C0042940	421	9.19	688	0
C0011057	269	5.87	511	0
C0040416	63	1.38	343	0
C0233795	61	1.33	500	0
C2169806	89	1.94	2821	0.02
C0028961	277	6.05	500	0
C0006370	229	5	2896	0.02
C0020438	93	2.03	1455	0.01
C0028734	62	1.35	801	0.01
C0007815	242	5.28	1339	0.01
C0427086	5	0.11	776	0.01
C0085383	141	3.08	500	0
C0014724	71	1.55	500	0
C0037316	267	5.83	3887	0.03
C0003910	176	3.84	500	0
C1510417	63	1.38	194	0
C0003550	156	3.41	500	0
C0003113	115	2.51	500	0
C0525041	50	1.09	30470	0.2
C0008039	95	2.07	500	0
C0004310	142	3.1	500	0
C0015924	238	5.2	145	0
C0037384	239	5.22	1754	0.01
C0020578	428	9.35	1613	0.01
C0033790	52	1.14	490	0
C0278152	132	2.88	1203	0.01
C0684219	66	1.44	500	0
C0038506	117	2.56	2538	0.02
C0009460	136	2.97	3613	0.02
C0003564	92	2.01	439	0
C0002624	115	2.51	500	0
C0001825	128	2.8	500	0
C0013608	122	2.66	500	0
C0026884	188	4.11	676	0
C0221150	1	0.02	500	0
C0016927	87	1.9	500	0
C0020429	306	6.68	4895	0.03
C0162549	163	3.56	500	0
C0043068	95	2.07	128	0
C0030232	123	2.69	2218	0.01
C0085642	66	1.44	500	0
C0037383	136	2.97	500	0
C0002963	142	3.1	607	0
C0085650	38	0.83	500	0
C0003079	127	2.77	281	0
C0011103	201	4.39	500	0
C0085628	28	0.61	500	0
C0338591	61	1.33	2093	0.01
C0026205	93	2.03	500	0
C0042420	159	3.47	1204	0.01
C0017672	67	1.46	252	0
C0034880	53	1.16	500	0
C0234250	58	1.27	500	0
C1535893	19	0.41	676	0
C0234523	50	1.09	341	0
C0312416	12	0.26	500	0
C0409557	2	0.04	5	0
C0034151	98	2.14	74	0
C0152169	29	0.63	753	0
C0032768	57	1.24	1085	0.01
C0013528	37	0.81	123	0
C0085593	115	2.51	757	0
C0041834	78	1.7	5317	0.03
C0221201	3	0.07	236	0
C0406146	3	0.07	3	0
C0221232	2	0.04	500	0
C0151827	48	1.05	500	0
C4048158	166	3.63	7626	0.05
C0344244	1	0.02	18	0
C0339667	1	0.02	201	0
C0344240	1	0.02	2	0
C1321325	1	0.02	1	0
C0585566	1	0.02	1	0
C0013405	89	1.94	175	0
C1313921	23	0.5	197	0
C0150045	55	1.2	500	0
C0206160	23	0.5	500	0
C0271097	28	0.61	1016	0.01
C0242453	39	0.85	500	0
C0240812	1	0.02	143	0
C0392071	1	0.02	1	0
C0917799	7	0.15	949	0.01
C0037317	4	0.09	4089	0.03
C0917801	6	0.13	500	0
C0155001	6	0.13	7	0
C2717757	11	0.24	500	0
C0242700	11	0.24	366	0
C0152030	3	0.07	500	0
C0263538	3	0.07	14	0
C0263540	1	0.02	190	0
C0025587	19	0.41	500	0
C0520966	12	0.26	6843	0.04
C0231246	1	0.02	500	0
C0282513	26	0.57	1336	0.01
C1565887	4	0.09	500	0
C0423006	1	0.02	155	0
C0339693	3	0.07	92	0
C0497481	1	0.02	309	0
C0038187	5	0.11	15760	0.1
C2717760	12	0.26	111	0
C0005911	2	0.04	7521	0.05
C0577566	21	0.46	500	0
C0426576	2	0.04	500	0
C0019209	2	0.04	1667	0.01
C1262535	3	0.07	48	0
C0152459	7	0.15	505	0
C0241165	3	0.07	500	0
C0340979	2	0.04	7	0
C1288081	1	0.02	10	0
C0456122	3	0.07	8	0
C0232982	2	0.04	20	0
C0232983	2	0.04	1	0
C0239779	2	0.04	46	0
C0393903	4	0.09	55	0
C0581358	2	0.04	3	0
C0020530	1	0.02	2	0
C0406405	2	0.04	32	0
C1304408	7	0.15	431	0
C0406404	2	0.04	1	0
C0406408	2	0.04	1	0
C0406400	1	0.02	14	0
C0406411	6	0.13	31	0
C0406407	2	0.04	2	0
C0393588	3	0.07	1685	0.01
C0393610	2	0.04	1318	0.01
C0521591	1	0.02	20	0
C0521592	1	0.02	15	0
C0005747	6	0.13	733	0
C1996961	2	0.04	25	0
C0264272	7	0.15	197	0
C0270777	3	0.07	3	0
C0234979	1	0.02	144	0
C0234378	2	0.04	500	0
C0751495	22	0.48	6647	0.04
C0033776	2	0.04	8	0
C0314719	1	0.02	4388	0.03
C0270261	2	0.04	3	0
C1720231	1	0.02	2	0
C1719857	1	0.02	1	0
C1720342	1	0.02	7	0
C0425791	1	0.02	172	0
C0221154	3	0.07	279	0
C0221151	1	0.02	171	0
C0277799	1	0.02	500	0
C1321324	2	0.04	5	0
C0264345	2	0.04	10	0
C0700200	1	0.02	552	0
C0341865	3	0.07	5	0
C0234542	1	0.02	37	0
C0039591	1	0.02	500	0
C0406671	4	0.09	1	0
C0521628	1	0.02	2	0
C0236078	1	0.02	500	0
C0521629	2	0.04	2	0
C0271186	2	0.04	500	0
C0231785	1	0.02	65	0
C0271412	4	0.09	2	0
C0577570	6	0.13	500	0
C0401155	2	0.04	97	0
C0585542	3	0.07	2	0
C0232597	1	0.02	209	0
C1960183	1	0.02	11	0
C0266952	1	0.02	3	0
C0235980	2	0.04	8	0
C0521516	3	0.07	1229	0.01
C0231623	2	0.04	23	0
C0423707	4	0.09	2	0
C0577560	6	0.13	500	0
C0547030	9	0.2	500	0
C0234706	2	0.04	2	0
C1260880	1	0.02	1004	0.01
C0456800	2	0.04	19	0
C0038450	1	0.02	1093	0.01
C0233973	2	0.04	28	0
C0424284	4	0.09	1	0
C0391860	11	0.24	260	0
C0333252	5	0.11	10	0
C0231613	1	0.02	385	0
C0242429	4	0.09	887	0.01
C0240608	3	0.07	3	0
C0235068	1	0.02	500	0
C0438434	1	0.02	500	0
C0007942	2	0.04	8	0
C0399411	2	0.04	2	0
C0012766	6	0.13	6	0
C0241426	2	0.04	118	0
C0343731	3	0.07	49	0
C0240715	6	0.13	4	0
C0042256	2	0.04	103	0
C0033778	1	0.02	139	0
C0424489	1	0.02	305	0
C0267028	2	0.04	8	0
C0152029	2	0.04	11	0
C1956415	1	0.02	149	0
C0577562	11	0.24	260	0
C0577572	10	0.22	500	0
C0014394	1	0.02	1744	0.01
C0266996	1	0.02	21	0
C0007943	3	0.07	14	0
C0333240	11	0.24	194	0
C0577565	6	0.13	500	0
C0401020	3	0.07	147	0
C0311222	1	0.02	197	0
C0152031	1	0.02	500	0
C0030214	5	0.11	526	0
C0221261	4	0.09	77	0
C0263534	1	0.02	87	0
C0578055	3	0.07	35	0
C0456073	3	0.07	5	0
C0423709	3	0.07	32	0
C3257803	1	0.02	56	0
C0451941	3	0.07	2	0
C2939427	1	0.02	1	0
C0520559	1	0.02	5	0
C0013196	7	0.15	500	0
C0339251	2	0.04	4	0
C0033777	1	0.02	8	0
C0270795	1	0.02	500	0
C1280008	2	0.04	142	0
C0159040	2	0.04	14	0
C0729341	2	0.04	63	0
C0339250	2	0.04	2	0
C0232488	2	0.04	2336	0.02
C0158369	1	0.02	2	0
C0042818	3	0.07	287	0
C0410919	1	0.02	500	0
C0521788	2	0.04	500	0
C0395923	2	0.04	7	0
C0151908	1	0.02	579	0
C0302310	3	0.07	2	0
C0149741	1	0.02	500	0
C2919424	3	0.07	500	0
C0426649	4	0.09	4	0
C0241462	1	0.02	3	0
C0241457	1	0.02	1	0
C0026827	1	0.02	4806	0.03
C1274926	1	0.02	14	0
C0277941	1	0.02	2	0
C1442877	1	0.02	28	0
C0023222	2	0.04	578	0
C0494475	2	0.04	1208	0.01
C0009024	1	0.02	500	0
C0234369	1	0.02	21	0
C0231530	1	0.02	681	0
C0234373	1	0.02	58	0
C0343494	1	0.02	29	0
C0234374	1	0.02	32	0
C0151818	1	0.02	425	0
C0234379	1	0.02	500	0
C0520821	1	0.02	20	0
C0751564	1	0.02	17	0
C2315430	1	0.02	228	0
C1301340	11	0.24	48	0
C0476206	3	0.07	8	0
C0405064	2	0.04	238	0
C0401149	1	0.02	1011	0.01
C0700590	1	0.02	500	0
C0577563	4	0.09	500	0
C1719454	2	0.04	85	0
C0585540	2	0.04	500	0
C0030554	1	0.02	630	0
C0332573	4	0.09	500	0
C0152165	3	0.07	490	0
C0026821	1	0.02	607	0
C0037088	1	0.02	162841	1.05
C0149651	2	0.04	500	0
C0423708	3	0.07	17	0
C0423710	2	0.04	4	0
C1283829	1	0.02	13	0
C0151825	2	0.04	803	0.01
C0521532	1	0.02	267	0
C0233763	1	0.02	933	0.01
C0239739	1	0.02	49	0
C0427055	1	0.02	500	0
C0577655	1	0.02	456	0
C0231835	2	0.04	500	0
C0086437	1	0.02	1360	0.01
C0231529	1	0.02	267	0
C1260922	1	0.02	500	0
C0392674	2	0.04	3760	0.02
C0746674	1	0.02	500	0
C0034933	2	0.04	891	0.01
C0234943	1	0.02	17	0
C0085641	5	0.11	906	0.01
C0263634	2	0.04	6	0
C0343211	1	0.02	9	0
C0264609	2	0.04	124	0
C0521800	2	0.04	212	0
C0587047	3	0.07	3	0
C0270274	2	0.04	5	0
C0027498	2	0.04	4355	0.03
C0238637	2	0.04	500	0
C0267633	1	0.02	21	0
C0577573	2	0.04	500	0
C0577568	2	0.04	47	0
C0520589	1	0.02	13	0
C0235777	2	0.04	46	0
C0476273	3	0.07	12244	0.08
C3887500	1	0.02	207	0
C0278134	2	0.04	26	0
C0152228	2	0.04	27	0
C0014034	1	0.02	78	0
C0270844	1	0.02	500	0
C0155347	2	0.04	13	0
C0587050	2	0.04	384	0
C0577294	2	0.04	5	0
C0155344	2	0.04	500	0
C0234363	1	0.02	1	0
C0152116	3	0.07	1208	0.01
C0751188	3	0.07	500	0
C0236075	1	0.02	291	0
C0085688	2	0.04	156	0
C0240941	2	0.04	11	0
C0521160	1	0.02	28	0
C0008035	1	0.02	333	0
C0406881	2	0.04	1	0
C0424853	4	0.09	2	0
C0423717	1	0.02	341	0
C0034886	1	0.02	371	0
C0424359	1	0.02	437	0
C0575081	2	0.04	1028	0.01
C0701824	1	0.02	81	0
C0087169	2	0.04	809	0.01
C0235031	1	0.02	802	0.01
C0278147	1	0.02	500	0
C0231528	1	0.02	2916	0.02
C0577561	7	0.15	437	0
C0577569	2	0.04	500	0
C0239340	1	0.02	500	0
C0473563	2	0.04	16	0
C0426785	2	0.04	500	0
C0401157	2	0.04	216	0
C0151205	2	0.04	500	0
C0238532	1	0.02	7	0
C0240920	1	0.02	3	0
C0281856	2	0.04	8	0
C0151828	1	0.02	500	0
C0270697	1	0.02	147	0
C0033775	1	0.02	182	0
C0575090	1	0.02	500	0
C0149696	1	0.02	500	0
C0233769	3	0.07	3653	0.02
C0751295	1	0.02	1095	0.01
C0333243	1	0.02	500	0
C0240007	1	0.02	500	0

## Sheet: Chemicals_via_genes
Chemical_ID	Number_assoc_diseases	Percentage_assoc_diseases
65098	769	10.7
124992	627	8.72
9750	2163	30.09
71082	1169	16.26
439302	418	5.82
11840927	120	1.67
171548	639	8.89
1060	864	12.02
119055	1634	22.73
2244	3434	47.77
5920	1545	21.49
6322	1855	25.81
236702	1889	26.28
54675783	3143	43.73
9822750	1856	25.82
9458	1673	23.27
24894149	1267	17.63
82315	1267	17.63
9886249	1267	17.63
10221335	1267	17.63
11149707	1651	22.97
24941258	1267	17.63
24894151	1267	17.63
10157080	1267	17.63
11740318	1267	17.63
9969613	1267	17.63
24894155	1267	17.63
24894153	1267	17.63
9797857	1267	17.63
16115747	1267	17.63
46937031	1267	17.63
2146	1525	21.22
47938	1267	17.63
11646432	1267	17.63
21501	1651	22.97
2733514	1267	17.63
449021	1442	20.06
795	1846	25.68
123895	1847	25.7
24239	1651	22.97
5287494	1442	20.06
657073	1267	17.63
5139	1651	22.97
1893	1651	22.97
1433	1762	24.51
1649	1762	24.51
448269	1267	17.63
123831	1651	22.97
5743	1889	26.28
4189	2525	35.13
11963622	609	8.47
53395955	883	12.28
16132416	510	7.1
5284553	781	10.87
10026	510	7.1
6883	640	8.9
12211	640	8.9
9549223	407	5.66
124886	2258	31.41
11671467	5009	69.69
4369141	805	11.2
9543420	805	11.2
448002	991	13.79
10039403	805	11.2
24178109	805	11.2
4369080	805	11.2
4369082	805	11.2
1948	805	11.2
4369084	805	11.2
446165	805	11.2
5289389	805	11.2
445018	805	11.2
1836	805	11.2
3952261	972	13.52
444599	972	13.52
444789	805	11.2
5287415	805	11.2
5288814	805	11.2
17754156	805	11.2
7970	972	13.52
17754173	805	11.2
119031	2280	31.72
176	4578	63.69
404772000	4418	61.46
5727	4617	64.23
329968449	1484	20.65
16129580	1484	20.65
16129579	1484	20.65
10072851	1484	20.65
9848869	1484	20.65
135327216	1694	23.57
5289415	1484	20.65
445856	1484	20.65
23994	4578	63.69
439213	2867	39.89
44093	2113	29.4
347910087	431	6
9846180	431	6
49843517	431	6
9852519	808	11.24
7980783	431	6
135361318	431	6
160703849	703	9.78
336908634	831	11.56
160703840	831	11.56
46506662	1159	16.12
46505820	831	11.56
347910355	831	11.56
347910388	831	11.56
46506112	1172	16.3
160703959	831	11.56
160693169	831	11.56
135330261	831	11.56
347911248	831	11.56
135357140	831	11.56
135332744	831	11.56
347911266	831	11.56
347910442	1056	14.69
23954	1618	22.51
91443	1367	19.02
10220503	330	4.59
82148	608	8.46
445154	3229	44.92
896	2261	31.46
208902	330	4.59
72698550	1455	20.24
16123056	1816	25.26
23724530	1589	22.11
11520894	1455	20.24
59239165	1455	20.24
312467813	1455	20.24
135398516	1455	20.24
56947515	1884	26.21
25167777	1816	25.26
46912230	1816	25.26
76958312	1589	22.11
11998575	1455	20.24
312468098	1816	25.26
49867926	1816	25.26
11978790	1816	25.26
25262965	1455	20.24
58298316	1455	20.24
44516953	1816	25.26
25033539	1816	25.26
66577114	1816	25.26
58298318	1589	22.11
11977753	1816	25.26
57519748	1816	25.26
25254071	1816	25.26
45375953	1455	20.24
25262792	1455	20.24
4746	1688	23.48
347910028	1743	24.25
16135625	1455	20.24
6442177	1589	22.11
5284616	1865	25.95
6509979	1589	22.11
160677286	1226	17.06
160693199	1226	17.06
160671751	1226	17.06
135328924	1992	27.71
6267	636	8.85
135334551	619	8.61
139033611	619	8.61
44462678	2296	31.94
91532	994	13.83
11009	4271	59.42
135577896	958	13.33
440995	1258	17.5
657081	939	13.06
71388	649	9.03
14982	2846	39.59
194161618	915	12.73
119828	1792	24.93
4495	1793	24.94
180559	772	10.74
444200	771	10.73
8758	771	10.73
3893	1831	25.47
114683	771	10.73
11719003	1047	14.57
16129670	1378	19.17
1548887	2027	28.2
71727581	1047	14.57
58282870	1047	14.57
160355	1319	18.35
97297	1173	16.32
448991	1321	18.38
261004	1959	27.25
101798	678	9.43
445750	678	9.43
446578	678	9.43
444885	1486	20.67
7167925	678	9.43
446807	678	9.43
444635	678	9.43
445675	339	4.72
71602803	471	6.55
76968835	594	8.26
109374151	647	9
24877	594	8.26
977	1379	19.18
23668193	851	11.84
11138	469	6.52
122335	471	6.55
14357	469	6.52
195347	469	6.52
5192	469	6.52
46937073	469	6.52
44129642	469	6.52
6518	469	6.52
697959	469	6.52
46506136	647	9
22833565	2535	35.27
347911226	970	13.49
347911263	970	13.49
42642645	2166	30.13
6918562	2489	34.63
444389	1569	21.83
444390	1132	15.75
404720170	1240	17.25
2719	2708	37.67
12041	2571	35.77
3678	758	10.55
11005	2610	36.31
135327917	481	6.69
6306	603	8.39
46505849	1619	22.52
160698540	1282	17.84
4413	1807	25.14
24759	1953	27.17
10909430	704	9.79
46508925	2388	33.22
64689	2017	28.06
6003770	2584	35.95
347909951	1827	25.42
160682415	1827	25.42
404770464	3971	55.24
404770462	3653	50.82
347909950	1827	25.42
46507194	444	6.18
46504889	1377	19.16
103771459	1158	16.11
347911440	390	5.43
447096	417	5.8
160709243	1692	23.54
347910223	1692	23.54
347910206	3030	42.15
347911256	926	12.88
347910067	1037	14.43
160703938	926	12.88
347911312	926	12.88
160671723	926	12.88
347911293	926	12.88
347910391	1236	17.2
347911203	1236	17.2
160687731	1236	17.2
135288104	1236	17.2
160671745	1040	14.47
160698551	1040	14.47
347910349	1838	25.57
347911285	1706	23.73
3152	2501	34.79
347910340	1706	23.73
10297982	2852	39.68
10288191	3000	41.74
5318517	2904	40.4
347910179	1744	24.26
10341154	2852	39.68
9935073	1706	23.73
9871074	2617	36.41
61635	2078	28.91
347909968	1706	23.73
347910066	1679	23.36
6439522	2596	36.12
53788958	1623	22.58
5496715	1623	22.58
447945	1623	22.58
447066	1623	22.58
5288250	1623	22.58
447329	1623	22.58
5288251	1623	22.58
656989	1623	22.58
33255	1784	24.82
7028	3187	44.34
51051629	3193	44.42
2161	1447	20.13
135290576	1365	18.99
311	2124	29.55
227	322	4.48
156126	251	3.49
643975	1980	27.55
347910353	836	11.63
135337118	836	11.63
347910352	836	11.63
4887	2666	37.09
160677094	2235	31.09
160687746	2235	31.09
347910394	2235	31.09
160671748	2235	31.09
347911396	2235	31.09
347911425	2235	31.09
135263755	2235	31.09
347911243	2235	31.09
347909893	2788	38.79
46508934	2684	37.34
126843213	776	10.8
16131098	776	10.8
16132438	776	10.8
118984454	1053	14.65
46508877	1053	14.65
6452300	776	10.8
56847547	1053	14.65
24785538	1053	14.65
11640390	1053	14.65
103771450	776	10.8
71301236	776	10.8
103771218	776	10.8
118984462	776	10.8
103771283	776	10.8
103771268	776	10.8
118984445	776	10.8
16136701	776	10.8
103771441	776	10.8
118984375	776	10.8
16137271	776	10.8
68165256	2315	32.21
347910463	1053	14.65
24871491	1112	15.47
347909958	776	10.8
347909955	776	10.8
46504450	1053	14.65
46507309	1053	14.65
46507498	1053	14.65
46506231	1526	21.23
50914062	1247	17.35
129073603	2577	35.85
44595079	1136	15.8
312468075	620	8.63
44603362	620	8.63
49831257	620	8.63
25062766	998	13.88
78323835	620	8.63
57928403	1247	17.35
53380437	620	8.63
16722836	1099	15.29
44205240	1130	15.72
9926791	1247	17.35
25126798	998	13.88
5494425	1252	17.42
5281672	790	10.99
46213929	779	10.84
16739650	1204	16.75
46892373	779	10.84
50922691	779	10.84
46866319	779	10.84
57990869	779	10.84
16659841	779	10.84
46216796	908	12.63
135398495	1232	17.14
126565	1702	23.68
135565884	2177	30.29
25141092	1610	22.4
135566363	779	10.84
24963047	779	10.84
11492186	779	10.84
347910046	779	10.84
118115473	736	10.24
312468009	719	10
59422203	447	6.22
23648971	719	10
60164	2315	32.21
347910230	955	13.29
3749	853	11.87
241903	1219	16.96
5918	1497	20.83
3520	1735	24.14
3081185	2106	29.3
65825	1497	20.83
1727	1497	20.83
6918235	584	8.12
121891	1335	18.57
9564	584	8.12
12818200	584	8.12
32778	664	9.24
91610	664	9.24
3475	2157	30.01
4826	512	7.12
3033825	1162	16.17
3488	1537	21.38
1989	665	9.25
5505	665	9.25
2727	584	8.12
4201	1731	24.08
65981	1335	18.57
60026	1335	18.57
3478	1335	18.57
5503	584	8.12
2482	2155	29.98
6169	1656	23.04
6918485	1528	21.26
3032285	947	13.17
3019	1594	22.18
2520	1850	25.74
60752	1118	15.55
3476	665	9.25
56959	2213	30.79
208898	2590	36.03
71329	573	7.97
5573	2005	27.89
4914	2404	33.44
25181472	1365	18.99
134436906	2151	29.92
10113978	2609	36.3
9809715	2593	36.07
52920501	1436	19.98
11751922	1165	16.21
24767976	1633	22.72
135398512	2144	29.83
49779393	1147	15.96
10297043	1931	26.86
44467821	1204	16.75
10138259	1852	25.77
312468251	1633	22.72
46207586	2073	28.84
24901704	1365	18.99
312468252	1815	25.25
347911357	1045	14.54
25031915	1824	25.38
11485656	1839	25.58
11349170	2014	28.02
135316678	754	10.49
10433653	2608	36.28
5329098	1379	19.18
44480399	1131	15.73
16662431	1852	25.77
11154925	2122	29.52
11667893	2002	27.85
9977819	2271	31.59
11234052	2122	29.52
9933475	1815	25.25
9911830	1131	15.73
3081361	3126	43.49
9823820	2590	36.03
11167602	2898	40.32
9797919	754	10.49
6450551	1131	15.73
135327927	1131	15.73
347910329	1611	22.41
11661758	2085	29.01
9868037	1379	19.18
11973736	2383	33.15
151193	1973	27.45
5329102	2179	30.31
216239	2406	33.47
10221470	3280	45.63
40632	376	5.23
2969	1201	16.71
33032	2583	35.93
1051	2446	34.03
347910430	2636	36.67
70807	222	3.09
516884	808	11.24
10029385	777	10.81
13520	926	12.88
11125	926	12.88
65248	900	12.52
28486	900	12.52
11313622	737	10.25
10172943	916	12.74
5327109	916	12.74
11175137	916	12.74
24963048	879	12.23
135566440	836	11.63
24798742	1000	13.91
24798741	1000	13.91
16757525	737	10.25
25181321	737	10.25
2079916	737	10.25
5005498	870	12.1
5287844	737	10.25
5326739	1216	16.92
44259	1594	22.18
448014	737	10.25
448008	737	10.25
448238	737	10.25
6804	870	12.1
6917908	509	7.08
213043	509	7.08
3467	919	12.79
60843	662	9.21
46937168	509	7.08
46937152	509	7.08
446744	509	7.08
25058133	509	7.08
44144380	509	7.08
44144379	509	7.08
44144378	509	7.08
25093369	509	7.08
148121	654	9.1
447022	509	7.08
444475	794	11.05
54369	509	7.08
57525501	2182	30.36
446752	509	7.08
446998	509	7.08
446753	509	7.08
447229	509	7.08
444617	509	7.08
17754203	509	7.08
447021	509	7.08
447815	509	7.08
5582	509	7.08
4923	509	7.08
446556	682	9.49
126941	674	9.38
5578	654	9.1
4993	607	8.44
439153	3325	46.26
44513473	743	10.34
25022354	743	10.34
16088021	743	10.34
11953153	743	10.34
54764334	743	10.34
11949652	743	10.34
11450633	743	10.34
11417567	743	10.34
252166891	743	10.34
15983988	743	10.34
46209133	743	10.34
11253490	743	10.34
10096344	743	10.34
6914643	743	10.34
15991577	743	10.34
23647311	743	10.34
978607	743	10.34
10320144	743	10.34
24180585	743	10.34
42608447	743	10.34
11516136	743	10.34
16058650	743	10.34
16739331	743	10.34
11974440	743	10.34
5459374	743	10.34
24798721	743	10.34
16040279	743	10.34
5494422	743	10.34
16750059	743	10.34
10198228	743	10.34
11235729	743	10.34
263366	743	10.34
11840917	743	10.34
11840913	743	10.34
10024590	743	10.34
11572962	743	10.34
11710963	743	10.34
24832041	743	10.34
10450114	743	10.34
11495704	743	10.34
11554165	743	10.34
23661697	743	10.34
11538992	743	10.34
23645698	743	10.34
15953860	743	10.34
24752844	743	10.34
24768547	743	10.34
46937042	743	10.34
16122596	743	10.34
11840904	743	10.34
11243969	743	10.34
11688894	743	10.34
11977989	743	10.34
347909886	743	10.34
6918537	743	10.34
5494385	743	10.34
205131	743	10.34
6327350	884	12.3
134497	743	10.34
2734054	743	10.34
448436	743	10.34
447256	743	10.34
4369359	743	10.34
60822	1415	19.69
104747	613	8.53
54679224	395	5.5
69672	395	5.5
43157	544	7.57
1174	423	5.88
643976	1364	18.98
73271	395	5.5
5884	449	6.25
5288605	395	5.5
131704260	104	1.45
65374	104	1.45
447202	104	1.45
162501	104	1.45
447405	104	1.45
165151	104	1.45
9700	438	6.09
4369390	225	3.13
145729	225	3.13
381609132	1585	22.05
72734520	1691	23.53
6918508	1585	22.05
24739943	1681	23.39
11488320	1731	24.08
78357807	1585	22.05
347911297	1585	22.05
46507516	1934	26.91
46505063	1585	22.05
347909947	1585	22.05
71300933	1916	26.66
46507042	1860	25.88
156414	1715	23.86
3676	2482	34.53
160703933	1646	22.9
11620908	1681	23.39
54759275	1585	22.05
16735117	1585	22.05
56846693	2065	28.73
312467971	1585	22.05
10437018	1715	23.86
11952856	2069	28.78
24756910	2115	29.42
9806229	1681	23.39
10458325	1778	24.74
72703790	1585	22.05
160698526	1624	22.59
6445562	1585	22.05
160687720	1585	22.05
160671711	1585	22.05
25127713	1757	24.44
347911288	1642	22.84
51039030	1681	23.39
135263756	1585	22.05
135356483	1585	22.05
495888	1585	22.05
57335384	1585	22.05
54758501	1585	22.05
11511120	1757	24.44
9915743	1757	24.44
22024915	1585	22.05
347910462	1585	22.05
71496458	1757	24.44
10184653	1715	23.86
4708	1735	24.14
46937083	1585	22.05
42642648	1681	23.39
135326939	1585	22.05
347909877	1681	23.39
5287969	2062	28.69
208908	1681	23.39
176870	1632	22.7
123631	1585	22.05
10869981	1857	25.83
1548953	1753	24.39
20057064	1753	24.39
5284555	1857	25.83
2733526	1753	24.39
448537	1753	24.39
104741	1857	25.83
2999413	1858	25.85
65157	2133	29.67
9416	2133	29.67
441404	2133	29.67
347910438	1857	25.83
347910437	1753	24.39
11809740	2139	29.76
56052	1753	24.39
68579	1753	24.39
40326	2093	29.12
22571	1857	25.83
6231	2180	30.33
8362	2097	29.17
17756771	1857	25.83
24420	2190	30.47
7019255	2184	30.38
3054	2319	32.26
45357473	1857	25.83
154257	1857	25.83
2733525	2611	36.32
5994	2630	36.59
6010	2008	27.94
13109	2424	33.72
5991	1884	26.21
5870	2374	33.03
28417	2440	33.95
727	2093	29.12
1530	1777	24.72
449459	2136	29.72
23642301	1753	24.39
9954033	1857	25.83
56941241	1753	24.39
9874874	1753	24.39
155435	1857	25.83
46861578	1753	24.39
179337	1857	25.83
3032325	1857	25.83
66435	1753	24.39
23676225	1857	25.83
102232	1957	27.23
13791	2190	30.47
9403	2190	30.47
222757	2190	30.47
9818306	2190	30.47
5476587	1857	25.83
4947	1753	24.39
27812	2424	33.72
3314	2188	30.44
444008	1753	24.39
445920	1777	24.72
16750074	1753	24.39
15942662	1777	24.72
24752837	1777	24.72
135566322	1777	24.72
46870043	1777	24.72
9927355	1857	25.83
16750040	1753	24.39
10286159	1857	25.83
11531308	1777	24.72
192197	1813	25.22
11149479	1777	24.72
11368987	1777	24.72
23728517	1777	24.72
42627296	1777	24.72
11197931	1857	25.83
4369568	1753	24.39
6857699	1777	24.72
46937048	1777	24.72
6852154	1777	24.72
656953	1904	26.49
15897928	1777	24.72
9549180	1777	24.72
2361	2032	28.27
216416	1938	26.96
347910291	1857	25.83
347910187	1753	24.39
72941942	1899	26.42
347910040	1753	24.39
3036505	1857	25.83
4764	1894	26.35
9046	1753	24.39
699	1857	25.83
5756	1957	27.23
448915	1753	24.39
5280343	2515	34.99
5287617	1753	24.39
448577	1753	24.39
439246	2232	31.05
147320	2139	29.76
1048	1914	26.63
1017	2452	34.11
449208	1753	24.39
449209	1780	24.76
223368	1760	24.49
3102	1857	25.83
76	2679	37.27
5280961	2272	31.61
235905	1858	25.85
4632	2184	30.38
6291	1753	24.39
259331	1914	26.63
6446	2358	32.8
5284596	2222	30.91
656583	1865	25.95
6540478	2097	29.17
667476	1858	25.85
2800	1858	25.85
36811	1970	27.41
9270	1858	25.85
5757	2193	30.51
3598	1784	24.82
4211	2166	30.13
6013	2133	29.67
6279	2208	30.72
3005573	1957	27.23
5035	1925	26.78
40973	1858	25.85
6917715	1858	25.85
11289	1857	25.83
221493	1461	20.33
232446	279	3.88
6623	279	3.88
11742	279	3.88
5591	1925	26.78
92722	1055	14.68
183797	1055	14.68
17754066	1055	14.68
118856773	1055	14.68
1282	1092	15.19
216210	1055	14.68
6445226	1055	14.68
347911141	1079	15.01
347911435	1321	18.38
4055	1626	22.62
92721	1055	14.68
16129703	1055	14.68
381126912	1091	15.18
135341105	1417	19.71
3447	1356	18.86
8555	1220	16.97
347910420	1717	23.89
160698387	1091	15.18
46937165	1299	18.07
4369485	1055	14.68
23586040	1055	14.68
8420	1092	15.19
448763	1055	14.68
24754814	1055	14.68
449127	1055	14.68
449126	1055	14.68
10114365	1055	14.68
448955	1055	14.68
448953	1055	14.68
4634038	1055	14.68
17758361	1055	14.68
5288257	1055	14.68
46937090	1055	14.68
979	1222	17
9867609	1055	14.68
5288067	1055	14.68
5288066	1055	14.68
5288064	1055	14.68
46937085	1055	14.68
656913	1055	14.68
6323250	1055	14.68
447219	1055	14.68
9543487	1055	14.68
9543486	1055	14.68
131704305	1055	14.68
136254613	1055	14.68
446805	1055	14.68
5287789	1055	14.68
324690	1055	14.68
444224	1055	14.68
1792	1087	15.12
444238	1055	14.68
46937065	1055	14.68
9820034	1055	14.68
9911502	1079	15.01
10343728	1079	15.01
10095865	1079	15.01
42615254	1055	14.68
46937056	1055	14.68
25113125	1055	14.68
25021183	1055	14.68
25134248	1092	15.19
5287523	1055	14.68
4073054	1055	14.68
11957380	1055	14.68
24963037	1092	15.19
24963036	1092	15.19
24963035	1092	15.19
25271577	1055	14.68
25011733	1055	14.68
52942975	1055	14.68
46937043	1055	14.68
25220914	1055	14.68
25113128	1055	14.68
25113615	1055	14.68
25113617	1055	14.68
25113616	1055	14.68
25011732	1055	14.68
25113127	1055	14.68
25113126	1055	14.68
448677	1055	14.68
42615253	1055	14.68
5496862	1055	14.68
448123	1055	14.68
6323178	1055	14.68
657007	1055	14.68
46937030	1092	15.19
25113614	1092	15.19
44141860	1092	15.19
23629654	1092	15.19
46937029	1055	14.68
736234	1055	14.68
347910350	1717	23.89
135357409	1120	15.58
9871747	1055	14.68
9574101	1055	14.68
5360	1805	25.11
5494440	1055	14.68
5494439	1055	14.68
4369429	1055	14.68
5288332	1055	14.68
5287492	1055	14.68
445843	1467	20.41
104625	1339	18.63
447476	1428	19.87
1746	1428	19.87
5326608	1055	14.68
5353306	1428	19.87
185915	1134	15.78
5353305	1428	19.87
7099	1055	14.68
152951	1055	14.68
46508858	1417	19.71
46505655	1985	27.62
16129704	1055	14.68
347911238	847	11.78
46506637	735	10.23
46507837	885	12.31
46505767	937	13.04
46506732	2635	36.66
46505252	1161	16.15
46504469	1124	15.64
135311383	962	13.38
46504473	2155	29.98
46505169	1139	15.85
46507379	801	11.14
46505772	929	12.92
46505910	1216	16.92
46508774	1050	14.61
347911271	302	4.2
49969957	3160	43.96
135346938	281	3.91
507806	281	3.91
70693548	206	2.87
37720	1214	16.89
441310	505	7.03
2479	1438	20.01
10772467	453	6.3
702	2369	32.96
23576	514	7.15
312468203	642	8.93
117587641	778	10.82
9810532	505	7.03
4032	740	10.29
10235	689	9.59
1204	941	13.09
5310966	689	9.59
15130	877	12.2
444	1047	14.57
5850	514	7.15
2130	1476	20.53
26879	507	7.05
9651	1612	22.43
5360696	1790	24.9
3386	1238	17.22
4095	1528	21.26
89594	1547	21.52
1014	1800	25.04
160677082	818	11.38
160703945	818	11.38
160693178	2002	27.85
160682411	2002	27.85
310264716	2002	27.85
347911418	2002	27.85
347910015	2019	28.09
347910341	860	11.96
347911239	860	11.96
135316822	904	12.58
688359	1675	23.3
160698524	904	12.58
2777993	904	12.58
160703955	1525	21.22
135301197	1525	21.22
5310967	1605	22.33
347910166	1525	21.22
347911363	1616	22.48
8378	1240	17.25
11687907	948	13.19
347911270	948	13.19
138752609	948	13.19
44479007	948	13.19
16131686	948	13.19
347911339	1051	14.62
65015	948	13.19
11256587	1176	16.36
6918191	1059	14.73
59693	1059	14.73
5288464	1059	14.73
16760554	1867	25.97
347910209	1059	14.73
2187	1059	14.73
3902	1059	14.73
60198	1059	14.73
13769	1059	14.73
2145	1117	15.54
9917021	774	10.77
3767	889	12.37
25151504	611	8.5
26248	1339	18.63
9604653	547	7.61
6438895	229	3.19
13711	303	4.22
657237	524	7.29
16230	1267	17.63
2519	2486	34.59
3562	1796	24.99
42113	1664	23.15
3052776	841	11.7
11404337	979	13.62
12597	785	10.92
73425383	1271	17.68
3672	2422	33.7
36314	5169	71.91
24978538	909	12.65
49846579	701	9.75
39912	2588	36
247	763	10.61
6918473	701	9.75
148123	1658	23.07
24826799	2769	38.52
5328940	1436	19.98
3062316	2152	29.94
5291	2203	30.65
182137	1528	21.26
347909912	1261	17.54
71584930	1978	27.52
46869123	1152	16.03
71721540	1226	17.06
90116675	954	13.27
89670174	954	13.27
25161177	1226	17.06
56931136	1152	16.03
50922675	1083	15.07
44462760	1255	17.46
42611257	954	13.27
11653652	954	13.27
24180720	954	13.27
24180719	954	13.27
11656518	1317	18.32
347910012	1152	16.03
54755438	439	6.11
56644522	439	6.11
312468043	439	6.11
59174488	439	6.11
316908517	439	6.11
71226662	439	6.11
24821094	439	6.11
347910024	439	6.11
107758	990	13.77
5284549	1035	14.4
1986	1237	17.21
9841854	1906	26.52
24436	956	13.3
10340	1113	15.48
5281855	1623	22.58
16122582	956	13.3
3161908	956	13.3
745994	956	13.3
6307	1280	17.81
68844	1067	14.84
3038	1057	14.71
3284	956	13.3
5560	1130	15.72
5734	2276	31.66
2720	1050	14.61
3647	1536	21.37
4100	1038	14.44
2910	1373	19.1
2343	1329	18.49
2315	1309	18.21
4107	731	10.17
2162	1649	22.94
3295	1257	17.49
2732	989	13.76
5284627	2577	35.85
4121	1179	16.4
23479	1781	24.78
3226	2235	31.09
15558638	2225	30.95
9794485	1700	23.65
10236037	1700	23.65
2351	2029	28.23
5354	1700	23.65
9883933	1700	23.65
3446	1771	24.64
5486971	1700	23.65
3878	2508	34.89
5833	2901	40.36
5280793	2158	30.02
25271887	439	6.11
4485	1450	20.17
59509752	439	6.11
4494	1149	15.98
2893	430	5.98
4507	1274	17.72
3333	1642	22.84
24083	1436	19.98
4473	1409	19.6
4499	1125	15.65
3784	1273	17.71
2156	2362	32.86
1775	2303	32.04
4008	1439	20.02
5311217	1379	19.18
5282138	1449	20.16
60065	1507	20.97
16666	1681	23.39
60662	1267	17.63
4497	1689	23.5
11633038	1072	14.91
5288581	702	9.77
5497171	702	9.77
6852193	702	9.77
12000240	1587	22.08
347910064	759	10.56
153270	702	9.77
22524140	2104	29.27
400010	682	9.49
347911366	1371	19.07
3862	1637	22.77
160709232	731	10.17
3009355	731	10.17
3001322	731	10.17
160703924	731	10.17
11614352	731	10.17
46198579	983	13.68
634393	731	10.17
11285792	983	13.68
49871007	731	10.17
135308456	731	10.17
347910307	731	10.17
3002977	731	10.17
135323577	905	12.59
86278355	799	11.12
440234681	799	11.12
381127365	799	11.12
347911451	799	11.12
160682393	799	11.12
160698520	799	11.12
347911342	799	11.12
135330301	840	11.69
347911476	799	11.12
347910400	840	11.69
347911259	456	6.34
347911229	1022	14.22
249715630	912	12.69
131709240	912	12.69
381608748	912	12.69
381609252	912	12.69
252827393	912	12.69
249565671	912	12.69
347911260	912	12.69
347911207	912	12.69
160703918	569	7.92
312468223	569	7.92
160687705	680	9.46
173334234	680	9.46
252827377	852	11.85
402425805	852	11.85
135304352	852	11.85
347910441	852	11.85
46506920	1766	24.57
347911422	1167	16.24
135314410	1167	16.24
124490315	1167	16.24
49955480	1167	16.24
135337719	709	9.86
160693185	709	9.86
135331601	986	13.72
135346059	578	8.04
347909843	525	7.3
347910359	755	10.5
46509198	755	10.5
6918834	870	12.1
45380979	1389	19.32
17754027	667	9.28
135413565	870	12.1
16747683	1389	19.32
6918852	870	12.1
11285001	1084	15.08
46191454	1389	19.32
71494949	1389	19.32
16718576	1191	16.57
46926350	850	11.83
11338033	1389	19.32
5289419	667	9.28
4592	847	11.78
347909944	1065	14.82
91668184	1065	14.82
160682405	1096	15.25
40428878	1137	15.82
62956	1325	18.43
91270	1325	18.43
3034048	1348	18.75
71992	1325	18.43
443151	1325	18.43
5464343	1325	18.43
5362118	1325	18.43
40466924	1325	18.43
92400	1325	18.43
443874	1325	18.43
54892	1325	18.43
64766	1325	18.43
5362417	1491	20.74
5388962	1325	18.43
5462501	1367	19.02
82313	1787	24.86
688267	1325	18.43
5311447	1325	18.43
56329	1478	20.56
32681	1325	18.43
656629	1491	20.74
107807	1406	19.56
5362119	1646	22.9
54889	1478	20.56
5362124	1325	18.43
5484727	1325	18.43
55891	1325	18.43
5362129	1367	19.02
347910370	204	2.84
6323375	847	11.78
46937091	847	11.78
449015	847	11.78
448903	847	11.78
149790	847	11.78
68368	847	11.78
159738	847	11.78
447341	847	11.78
449014	847	11.78
449013	847	11.78
5289205	847	11.78
447546	847	11.78
447339	847	11.78
447340	847	11.78
3108	1748	24.32
439693	847	11.78
11987868	341	4.74
9842606	341	4.74
224	1457	20.27
8507	1100	15.3
460	1100	15.3
123211	1159	16.12
9568628	1858	25.85
996	1100	15.3
4991	1573	21.88
5742673	1223	17.01
2179	1494	20.78
135339731	372	5.18
443130	784	10.91
155448	1013	14.09
17753979	1060	14.75
165879	1060	14.75
4823	478	6.65
21850	949	13.2
100492	560	7.79
4593	478	6.65
656652	910	12.66
135409400	478	6.65
2153	1505	20.94
3182	935	13.01
4740	1435	19.96
5531	1728	24.04
5502	665	9.25
3671	1007	14.01
53708	408	5.68
3698	2654	36.92
9433	808	11.24
2754	408	5.68
4197	408	5.68
6021	281	3.91
790	281	3.91
764	494	6.87
6802	281	3.91
444499	281	3.91
50599	281	3.91
5327014	281	3.91
5327012	281	3.91
5327013	281	3.91
448999	281	3.91
135509130	281	3.91
135440068	281	3.91
131704253	281	3.91
439236	281	3.91
135483765	281	3.91
135413525	281	3.91
445732	281	3.91
444498	281	3.91
5287571	281	3.91
8646	281	3.91
20279	877	12.2
60750	644	8.96
158385	767	10.67
30751	926	12.88
6435808	680	9.46
3010943	407	5.66
68791	506	7.04
3657	680	9.46
119182	926	12.88
60749	1053	14.65
135264535	280	3.9
5281071	1292	17.97
617	1451	20.19
6323481	1105	15.37
11962412	1670	23.23
4927	2188	30.44
32169	1485	20.66
657275	1485	20.66
3356	718	9.99
5953	1034	14.39
37497	955	13.29
34633	718	9.99
175805	1441	20.05
58891891	718	9.99
2337	1485	20.66
4932	1823	25.36
25493	1520	21.15
10767	1485	20.66
3121	2409	33.51
5768	1743	24.25
34312	1520	21.15
4178	1753	24.39
3114	1691	23.53
5760	1930	26.85
2554	1632	22.7
25105689	1485	20.66
9876235	891	12.4
15605092	1402	19.5
4935	1485	20.66
5745207	1892	26.32
64641	1485	20.66
4633	1485	20.66
4909	1815	25.25
9801	767	10.67
4753	1485	20.66
129228	1565	21.77
4756	1485	20.66
9881504	1520	21.15
4601	1977	27.5
32170	1485	20.66
179344	1520	21.15
4062	1485	20.66
8612	1830	25.46
219078	1485	20.66
175804	1485	20.66
2562	1759	24.47
4886	1485	20.66
6843	1485	20.66
5411	1788	24.87
9837243	1545	21.49
9930049	997	13.87
2218	775	10.78
441080	718	9.99
53461739	1064	14.8
56338	1485	20.66
48040	1485	20.66
3355	1224	17.03
38945	1485	20.66
4913	1819	25.31
7699	718	9.99
3292	1596	22.2
4906	1485	20.66
5070	1548	21.54
34632	1485	20.66
4060	1596	22.2
3025	840	11.69
10770	1091	15.18
52194	718	9.99
46506299	2249	31.29
16130644	589	8.19
636380	752	10.46
444539	1200	16.69
347910374	1594	22.18
49852292	796	11.07
46507450	796	11.07
53787074	2352	32.72
7979021	752	10.46
347910422	827	11.51
135297230	752	10.46
87225328	752	10.46
5282448	752	10.46
49975196	752	10.46
11528950	752	10.46
49975203	752	10.46
53790558	752	10.46
178103417	752	10.46
135346995	752	10.46
50026829	796	11.07
347910343	788	10.96
347910098	952	13.24
439750	1964	27.32
46505194	788	10.96
46508657	1970	27.41
46506092	1486	20.67
46504487	1486	20.67
46507035	1486	20.67
10224267	1094	15.22
103771354	1310	18.22
5904	266	3.7
6196	207	2.88
6249	405	5.63
288	1644	22.87
1110	1562	21.73
750	1693	23.55
2318	862	11.99
72281	1254	17.45
150311	1092	15.19
24485	464	6.46
5880	518	7.21
159296	1024	14.25
71587831	848	11.8
5282439	1084	15.08
72941968	848	11.8
56843375	848	11.8
35370	848	11.8
27854	1432	19.92
167159	1903	26.47
54710214	1903	26.47
2767	1423	19.8
23925	1903	26.47
5359268	1632	22.7
135606013	1632	22.7
5478817	1903	26.47
10464762	1903	26.47
9291	1903	26.47
5936	1660	23.09
64968	287	3.99
439352	210	2.92
347911212	951	13.23
6992140	1481	20.6
46936846	1566	21.79
46504444	951	13.23
135537060	607	8.44
176259351	1199	16.68
123133557	1354	18.84
6442269	1199	16.68
6912404	1224	17.03
5288266	1224	17.03
2895	1659	23.08
135341454	685	9.53
381125975	685	9.53
135276148	685	9.53
3652	1103	15.35
347911322	712	9.91
135312287	599	8.33
347910378	502	6.98
135337438	618	8.6
347911223	502	6.98
347911316	502	6.98
31275	626	8.71
657298	723	10.06
1349907	697	9.7
5054	697	9.7
5564	1852	25.77
8730	1066	14.83
31072	697	9.7
643684	1037	14.43
104826	707	9.84
2998	707	9.84
44148067	3085	42.92
11601669	845	11.76
1983	1909	26.56
17751090	707	9.84
11247522	707	9.84
9910486	707	9.84
318464530	707	9.84
25138363	707	9.84
24752296	707	9.84
56649347	707	9.84
318464593	707	9.84
404771478	3103	43.17
50044301	707	9.84
68865	1868	25.99
1548942	707	9.84
26346	3109	43.25
1548943	740	10.29
159055	925	12.87
33741	1874	26.07
134600	776	10.8
135002	2242	31.19
5280934	1993	27.73
8977	1609	22.38
9903778	405	5.63
6323266	405	5.63
104758	419	5.83
5790	407	5.66
5386	407	5.66
121750	407	5.66
2730282	407	5.66
425841	407	5.66
93114	407	5.66
135403832	407	5.66
135398645	407	5.66
6440764	407	5.66
170018	1013	14.09
65063	407	5.66
135438608	448	6.23
60953	407	5.66
3385	407	5.66
6256	407	5.66
51040	595	8.28
9015	595	8.28
785	595	8.28
3610	1112	15.47
440936	595	8.28
7638	595	8.28
2266	669	9.31
16741	2345	32.62
25210531	236	3.28
46937051	236	3.28
11987861	236	3.28
444655	1244	17.31
331783	403	5.61
397614	403	5.61
68712	675	9.39
4810	675	9.39
199	958	13.33
5487	861	11.98
9854073	5143	71.55
70693516	5140	71.51
6445540	5143	71.55
5978	5143	71.55
5311497	5140	71.51
13342	5140	71.51
17755248	5140	71.51
148124	5140	71.51
160709258	269	3.74
160677078	986	13.72
160682436	986	13.72
9949641	2854	39.71
135356310	2490	34.64
46505602	2490	34.64
347910358	2490	34.64
347910385	2490	34.64
46504982	2490	34.64
347911269	2490	34.64
347911265	2490	34.64
135313207	2490	34.64
134780	2855	39.72
107778	2490	34.64
11455973	2490	34.64
347910288	2490	34.64
347910218	2490	34.64
347910065	2557	35.57
347910032	2490	34.64
139135915	2557	35.57
78386875	2490	34.64
3776	2831	39.39
2783	2723	37.88
5426	3284	45.69
5815	2758	38.37
9571004	977	13.59
121892	874	12.16
405254519	874	12.16
17754130	1173	16.32
8617	1289	17.93
160671721	891	12.4
160698450	891	12.4
135339202	901	12.53
23729157	270	3.76
439284	1552	21.59
3534	1097	15.26
347910164	1073	14.93
1567	1356	18.86
17754184	1073	14.93
347911178	1244	17.31
9941306	869	12.09
11556711	990	13.77
387447	1006	14
56844015	931	12.95
11347535	779	10.84
25067547	940	13.08
135291272	699	9.72
347910101	486	6.76
441300	586	8.15
67361	539	7.5
10161381	503	7
23649427	503	7
11547499	503	7
5472	340	4.73
11273179	340	4.73
16066663	340	4.73
9871419	340	4.73
9854012	340	4.73
6918456	340	4.73
5280427	483	6.72
60606	340	4.73
6918140	699	9.72
148196	378	5.26
4911	359	4.99
44819241	625	8.7
23725625	630	8.76
9796068	621	8.64
9931954	630	8.76
24958200	630	8.76
448890	621	8.64
9925908	621	8.64
11960529	630	8.76
1720	621	8.64
1511	621	8.64
148140	621	8.64
657038	621	8.64
98487	621	8.64
448889	621	8.64
936	866	12.05
63306	621	8.64
163884	621	8.64
400769	1468	20.42
404770017	558	7.76
347910158	888	12.35
347910153	558	7.76
125299706	558	7.76
16739648	558	7.76
5368397	599	8.33
160671736	924	12.85
160703946	924	12.85
347911282	924	12.85
347911291	924	12.85
347911318	924	12.85
347910298	924	12.85
44257	1353	18.82
25021186	1308	18.2
24798097	1308	18.2
6914633	1625	22.61
24941263	1124	15.64
181426	1124	15.64
440005	1308	18.2
445319	1124	15.64
9085	1124	15.64
135509079	1124	15.64
1331	1124	15.64
347590	1308	18.2
135509077	1124	15.64
107984	1124	15.64
1894	1124	15.64
2513	1242	17.28
11740154	1124	15.64
445109	1124	15.64
449633	1124	15.64
15689	1124	15.64
1337	1124	15.64
656912	1308	18.2
3387240	1124	15.64
656911	1308	18.2
439202	1124	15.64
656910	1308	18.2
347911370	564	7.85
5538	1846	25.68
68861574	504	7.01
5283820	504	7.01
59251511	343	4.77
6747	504	7.01
49787490	504	7.01
10168	798	11.1
447911	343	4.77
447912	877	12.2
12057	343	4.77
447905	343	4.77
73051463	1109	15.43
441407	1109	15.43
21700	1109	15.43
71716069	1109	15.43
91667	1109	15.43
5744	1109	15.43
25010759	1109	15.43
23680530	1109	15.43
23667621	1109	15.43
14442	1109	15.43
58701785	1109	15.43
5876	1109	15.43
65478	1109	15.43
443943	1178	16.39
71414	1109	15.43
32798	1447	20.13
9793	1109	15.43
443980	1109	15.43
9782	1109	15.43
6918155	1109	15.43
5867	1109	15.43
444036	1653	23
5754	1109	15.43
49800030	1109	15.43
13559281	1788	24.87
441336	1409	19.6
9865442	1109	15.43
3644	1334	18.56
68921	1334	18.56
223253	1334	18.56
5311101	1653	23
71415	1109	15.43
5282493	1109	15.43
5311052	1109	15.43
31307	1109	15.43
5284587	1109	15.43
24872952	1109	15.43
24795088	1109	15.43
443967	1109	15.43
93055	1109	15.43
21826	1109	15.43
16533	1109	15.43
6216	1109	15.43
16623	1109	15.43
9880	1906	26.52
5282492	1109	15.43
240767	1109	15.43
636374	1109	15.43
21800	1109	15.43
6918178	1109	15.43
107782	1109	15.43
6436	1109	15.43
26133	1109	15.43
72078	1255	17.46
5877	1109	15.43
16923	1109	15.43
444025	1109	15.43
9400	1109	15.43
5834	1109	15.43
5282494	1334	18.56
636398	1334	18.56
102056	1334	18.56
71387	1109	15.43
66249	1109	15.43
5311505	1477	20.55
189821	1109	15.43
11954369	1145	15.93
162955	1242	17.28
9854489	1592	22.15
443936	1109	15.43
9867361	1109	15.43
5839	1326	18.45
12374	1558	21.68
444033	1109	15.43
68873	1933	26.89
5875	1109	15.43
5745	1109	15.43
5311066	1109	15.43
5281004	1255	17.46
6714002	1109	15.43
9642	1178	16.39
5311051	1109	15.43
6741	1255	17.46
5311412	1109	15.43
5755	1109	15.43
15209	1109	15.43
55245	1613	22.44
84088	1109	15.43
441335	1409	19.6
229860	1255	17.46
6230	1788	24.87
31378	1326	18.45
16490	1109	15.43
5865	1109	15.43
5311167	1109	15.43
6215	1510	21.01
5311067	1109	15.43
146364	1109	15.43
20469	1109	15.43
11683	1409	19.6
9878	1109	15.43
443958	1255	17.46
247839	1109	15.43
5311000	1109	15.43
82153	1109	15.43
312468243	694	9.65
6166	694	9.65
5952	694	9.65
46871935	694	9.65
312468242	694	9.65
42636651	694	9.65
60150535	694	9.65
225609	694	9.65
656615	694	9.65
13789	694	9.65
5753	987	13.73
261000	1569	21.83
11876263	694	9.65
443872	694	9.65
56603655	1991	27.7
46506691	1993	27.73
160666633	313	4.35
129103609	1126	15.66
132494168	797	11.09
91824201	797	11.09
2160	2175	30.26
312468148	1126	15.66
312468231	1354	18.84
54576299	1557	21.66
25115967	1126	15.66
46188928	1126	15.66
10221318	579	8.06
443363	567	7.89
49836084	579	8.06
56841906	579	8.06
10457387	579	8.06
5360515	626	8.71
5284594	579	8.06
6916249	579	8.06
644073	617	8.58
5284603	579	8.06
11848225	617	8.58
9648	579	8.06
73673720	579	8.06
54732242	579	8.06
11250029	579	8.06
5311356	579	8.06
621174	579	8.06
10101	1089	15.15
5488548	579	8.06
9838022	1058	14.72
46931003	200	2.78
61996	579	8.06
5359421	830	11.55
443408	609	8.47
62156	579	8.06
26721	855	11.89
5462328	707	9.84
10668	567	7.89
62296	579	8.06
60795	2265	31.51
3821	2265	31.51
5284604	579	8.06
13505	567	7.89
5284569	626	8.71
60814	579	8.06
5359272	579	8.06
5311304	579	8.06
3954	1117	15.54
3345	995	13.84
41693	579	8.06
10100	707	9.84
5284570	579	8.06
5284371	579	8.06
5288826	706	9.82
5361092	566	7.87
9848990	566	7.87
16089915	566	7.87
3033053	566	7.87
6445230	199	2.77
4184	1703	23.69
135299157	199	2.77
25030387	199	2.77
179340	199	2.77
71307065	566	7.87
441277	614	8.54
4058	1482	20.62
4205	1206	16.78
54841	1159	16.12
9813414	849	11.81
10452732	554	7.71
34328	554	7.71
44462	554	7.71
53447387	554	7.71
56959086	554	7.71
41049	554	7.71
6433584	554	7.71
32328	554	7.71
16051989	554	7.71
53630037	554	7.71
3955	554	7.71
60815	554	7.71
5361918	554	7.71
5523	554	7.71
5276854	1311	18.24
11667832	554	7.71
67156338	554	7.71
71484494	554	7.71
66553195	554	7.71
5284543	554	7.71
68870	881	12.26
56959087	554	7.71
347910180	711	9.89
5359271	554	7.71
10517	554	7.71
8944	554	7.71
4595	1078	15
51263	554	7.71
5359371	554	7.71
193613	447	6.22
6	709	9.86
24417	887	12.34
5862	1471	20.46
3132	601	8.36
4369380	601	8.36
443380	601	8.36
9811834	601	8.36
5289417	601	8.36
3038505	601	8.36
5289469	601	8.36
448249	601	8.36
445114	653	9.08
5478838	652	9.07
54671203	1184	16.47
4369	854	11.88
5487313	854	11.88
194777	970	13.49
128564	854	11.88
446504	939	13.06
9896504	561	7.8
3342298	561	7.8
657061	561	7.8
10224181	561	7.8
24768528	561	7.8
5289111	561	7.8
5289110	561	7.8
5289109	561	7.8
4368	561	7.8
5111	561	7.8
5289314	651	9.06
478379	651	9.06
15942651	651	9.06
446676	547	7.61
135521746	547	7.61
5288561	547	7.61
6852147	547	7.61
6540261	547	7.61
25174099	547	7.61
5326979	547	7.61
5362422	852	11.85
69020	547	7.61
446505	547	7.61
444698	547	7.61
5287850	547	7.61
6323374	547	7.61
4528	1609	22.38
6915944	1113	15.48
4075	2347	32.65
70678590	1276	17.75
70689311	1141	15.87
876	535	7.44
223370458	697	9.7
347909863	697	9.7
135318753	697	9.7
68026984	1224	17.03
4091	1448	20.14
5206	1268	17.64
4116	1141	15.87
5360629	572	7.96
2585	2771	38.55
5281915	401	5.58
9811611	850	11.83
25102846	1611	22.41
347910183	850	11.83
5329099	2289	31.84
11315474	850	11.83
11236560	850	11.83
25116064	850	11.83
44137813	1023	14.23
11691242	1234	17.17
6420138	968	13.47
16118392	1023	14.23
249717767	1463	20.35
9808844	1470	20.45
16041424	2868	39.9
25017411	1470	20.45
67462786	2708	37.67
25102847	1298	18.06
9822610	850	11.83
24941243	850	11.83
24812718	850	11.83
24812719	850	11.83
24812717	850	11.83
4369497	850	11.83
4369498	850	11.83
23658582	850	11.83
11441375	850	11.83
16040289	850	11.83
11167118	850	11.83
9829523	2058	28.63
86278317	850	11.83
347910018	942	13.11
347909978	1640	22.82
347909892	2074	28.85
5326956	850	11.83
5369209	342	4.76
637568	465	6.47
160671702	701	9.75
118023034	1153	16.04
3038522	1334	18.56
24889392	1887	26.25
10074640	1840	25.6
25151352	1438	20.01
11282283	1629	22.66
135304659	701	9.75
644241	940	13.08
30819	1049	14.59
137528262	325	4.52
312468039	325	4.52
44152182	325	4.52
16130295	899	12.51
59757974	1500	20.87
46937119	331	4.6
44422489	331	4.6
44563262	331	4.6
17756743	331	4.6
11553058	331	4.6
15991573	331	4.6
446300	331	4.6
448171	809	11.25
445561	331	4.6
46936260	832	11.57
449146	832	11.57
46936871	832	11.57
151483	832	11.57
19	832	11.57
15606	845	11.76
11481186	350	4.87
6112	233	3.24
564	1468	20.42
29435	293	4.08
130611	220	3.06
656957	43	0.6
8064	182	2.53
131704205	192	2.67
131704225	192	2.67
131704200	192	2.67
[truncated: 5,260 more rows]

## Sheet: Associated_chemicals
Chemical_ID	Number_assoc_diseases	Percentage_assoc_diseases	Number_linked_PMIDs	Percentage_linked_PMIDs
5994	3673	21.96	80306	0.97
15625	4972	29.73	11118	0.13
297	3677	21.99	32	0
12111	1335	7.98	143	0
702	3877	23.18	233416	2.81
24066	684	4.09	1624	0.02
35370	2292	13.71	10940	0.13
39676	2565	15.34	516	0.01
3121	7277	43.51	18066	0.22
23964	1327	7.94	2991	0.04
3032732	1458	8.72	1474	0.02
444795	3623	21.66	23842	0.29
18283	1351	8.08	3266	0.04
7305	1616	9.66	1683	0.02
443495	3797	22.71	2069	0.02
158103	1476	8.83	327	0
37542	2263	13.53	12521	0.15
5280343	2700	16.15	16150	0.19
24502	1805	10.79	926	0.01
5865	4645	27.78	47953	0.58
5694	3443	20.59	1001	0.01
1775	2954	17.66	16735	0.2
992	1448	8.66	2512	0.03
74483	1847	11.04	2478	0.03
1615	1879	11.24	4585	0.06
3758	2023	12.1	5811	0.07
11884	760	4.54	32	0
7577	2009	12.01	258	0
1983	7967	47.64	26501	0.32
186907	4242	25.37	4934	0.06
2724360	1612	9.64	189	0
60961	844	5.05	48819	0.59
25517	3277	19.6	5439	0.07
9128	1595	9.54	144	0
6623	5428	32.46	8213	0.1
6626	1423	8.51	554	0.01
5943	3142	18.79	11194	0.13
2732	852	5.09	1858	0.02
2767	4858	29.05	12	0
24462	2916	17.44	2348	0.03
5284373	5918	35.39	31098	0.37
451668	2200	13.16	5228	0.06
5743	5863	35.06	58169	0.7
3019	656	3.92	3530	0.04
5757	5610	33.55	99211	1.2
23667301	1422	8.5	894	0.01
5991	5650	33.79	10347	0.12
3352	826	4.94	1292	0.02
50313	13	0.08	179	0
9154	1010	6.04	1215	0.01
60749	2362	14.12	12502	0.15
5793	2409	14.41	308821	3.72
3715	3429	20.5	30099	0.36
5311221	1312	7.85	1586	0.02
24085	1546	9.24	3066	0.04
8667	2289	13.69	22	0
36604	2782	16.64	129	0
126941	5358	32.04	41614	0.5
38852	917	5.48	3667	0.04
4201	795	4.75	1849	0.02
39147	860	5.14	1087	0.01
15787	1071	6.4	481	0.01
5735	1853	11.08	748	0.01
5732	3392	20.28	2354	0.03
60853	1505	9	1006	0.01
68740	3929	23.49	5116	0.06
5001396	3777	22.59	1	0
445354	2436	14.57	25528	0.31
5280795	3662	21.9	8596	0.1
2116	2887	17.26	79	0
44424639	1350	8.07	2842	0.03
5978	2851	17.05	24812	0.3
5665	970	5.8	2090	0.03
2520	2413	14.43	20822	0.25
5656	3136	18.75	4215	0.05
170361	1829	10.94	1566	0.02
60846	3271	19.56	4541	0.05
14969	2834	16.95	23361	0.28
135413535	1034	6.18	917	0.01
5578	2170	12.98	8253	0.1
21109	745	4.45	1098	0.01
5560	458	2.74	280	0
31307	2121	12.68	5282	0.06
5282226	832	4.98	491	0.01
33741	3413	20.41	4838	0.06
443878	1362	8.14	715	0.01
5284627	2781	16.63	4472	0.05
36294	1111	6.64	6230	0.08
5487	1525	9.12	570	0.01
5487427	2066	12.35	1297	0.02
33624	1175	7.03	3972	0.05
9871419	1209	7.23	2570	0.03
2153	2167	12.96	22401	0.27
6013	3409	20.39	85926	1.04
16133850	1912	11.43	2247	0.03
54684141	852	5.09	558	0.01
5401	1224	7.32	879	0.01
1549008	1482	8.86	2174	0.03
464205	1806	10.8	6354	0.08
65999	2064	12.34	2474	0.03
3010818	899	5.38	1007	0.01
133065662	570	3.41	2557	0.03
2733525	3612	21.6	20314	0.24
110635	1492	8.92	2184	0.03
445643	3642	21.78	17781	0.21
5329102	2026	12.12	4324	0.05
5329	2894	17.31	7243	0.09
5833	2872	17.17	9048	0.11
23663870	1744	10.43	1906	0.02
5235	1989	11.89	7416	0.09
21944094	2102	12.57	496	0.01
54454	4567	27.31	11031	0.13
3085017	1071	6.4	697	0.01
63009	3660	21.89	3456	0.04
446157	2537	15.17	2968	0.04
392622	2256	13.49	6531	0.08
5073	2869	17.16	9471	0.11
77990	1435	8.58	9	0
65981	954	5.7	851	0.01
5035	1350	8.07	4119	0.05
5029	2211	13.22	1346	0.02
3034034	1286	7.69	9088	0.11
5002	2814	16.83	4719	0.06
1054	1197	7.16	8931	0.11
4946	2558	15.3	36028	0.43
4909	942	5.63	1610	0.02
5755	4024	24.06	40480	0.49
5486971	3250	19.43	3223	0.04
16759173	2790	16.68	3585	0.04
4890	535	3.2	161	0
4893	1063	6.36	8987	0.11
6714002	118	0.71	114	0
4873	3194	19.1	18172	0.22
813	2296	13.73	18	0
5282452	827	4.95	760	0.01
4829	2674	15.99	4377	0.05
6509979	853	5.1	673	0.01
54680692	971	5.81	1156	0.01
107807	1880	11.24	2355	0.03
4748	753	4.5	1694	0.02
4735	1035	6.19	2455	0.03
43815	3579	21.4	6082	0.07
4679	3549	21.22	1935	0.02
6337614	785	4.69	477	0.01
36314	3177	19	4491	0.05
5284603	3389	20.27	3658	0.04
34312	1765	10.55	1802	0.02
6857599	2981	17.83	8122	0.1
3034010	1319	7.89	2059	0.02
4594	4601	27.51	11031	0.13
4595	2593	15.51	3382	0.04
158781	2125	12.71	871	0.01
383413	1771	10.59	8183	0.1
4543	1539	9.2	2334	0.03
6230	964	5.76	4869	0.06
12211	2717	16.25	25	0
4485	2850	17.04	16203	0.2
64142	1111	6.64	1163	0.01
4449	2016	12.06	820	0.01
156391	3029	18.11	6178	0.07
446541	1603	9.59	9017	0.11
5288826	3793	22.68	47818	0.58
5281040	2713	16.22	1961	0.02
441335	1687	10.09	1018	0.01
4236	1512	9.04	1450	0.02
51634	325	1.94	465	0.01
55245	1504	8.99	6680	0.08
4173	2365	14.14	14212	0.17
4168	2675	16	5993	0.07
4171	4002	23.93	7156	0.09
4170	1018	6.09	274	0
4158	2169	12.97	8936	0.11
6741	3576	21.38	23657	0.29
4091	4151	24.82	21670	0.26
4095	2033	12.16	13529	0.16
4075	2372	14.18	4872	0.06
667490	1614	9.65	7378	0.09
4064	601	3.59	2969	0.04
4051	2245	13.42	16	0
10631	1848	11.05	3871	0.05
14792	1850	11.06	2096	0.03
888	1446	8.65	13	0
3961	3127	18.7	9220	0.11
53232	2190	13.1	5993	0.07
3957	2121	12.68	1630	0.02
3958	3185	19.05	4181	0.05
3954	1802	10.78	2	0
5362119	3641	21.77	2921	0.04
11125	1669	9.98	3121	0.04
441401	1124	6.72	5313	0.06
10096344	1452	8.68	660	0.01
149096	2716	16.24	6759	0.08
135398559	184	1.1	110	0
1549000	777	4.65	414	0
657180	1809	10.82	3067	0.04
135403648	1875	11.21	11153	0.13
3902	1838	10.99	3425	0.04
216326	2941	17.59	3492	0.04
3899	3272	19.57	2534	0.03
3883	3687	22.05	2323	0.03
3878	2720	16.27	5107	0.06
60825	2192	13.11	7216	0.09
3793	1502	8.98	6591	0.08
5282379	2568	15.36	4059	0.05
12597	1770	10.58	396	0
6883	1187	7.1	3933	0.05
60837	2078	12.43	7993	0.1
16132438	1813	10.84	963	0.01
118984454	2280	13.63	2208	0.03
3702	1268	7.58	1328	0.02
3672	4177	24.98	13382	0.16
3658	2065	12.35	1511	0.02
154417	861	5.15	228	0
3657	1480	8.85	10906	0.13
3652	2293	13.71	6660	0.08
5284570	2074	12.4	1894	0.02
3639	3488	20.86	7086	0.09
3637	1857	11.1	4661	0.06
229860	2882	17.23	76606	0.92
5284569	3067	18.34	1018	0.01
22833565	2642	15.8	56819	0.68
3559	2571	15.37	16899	0.2
5311167	191	1.14	95	0
443943	81	0.48	72	0
439213	1951	11.67	10342	0.12
3476	1928	11.53	1440	0.02
123631	1369	8.19	7412	0.09
3440	4189	25.05	14686	0.18
3446	3675	21.98	6456	0.08
17756771	1989	11.89	1	0
55891	1421	8.5	575	0.01
3410	1963	11.74	1961	0.02
5311101	3174	18.98	3750	0.05
3385	3182	19.03	52028	0.63
91488	444	2.66	80	0
3380	955	5.71	2962	0.04
9642	550	3.29	254	0
3365	2792	16.7	12158	0.15
57363	2262	13.53	3136	0.04
107970	1249	7.47	2895	0.03
3348	2259	13.51	1145	0.01
24393	2325	13.9	2141	0.03
3345	3205	19.17	19332	0.23
3333	1376	8.23	1355	0.02
3339	2838	16.97	3938	0.05
5702160	2795	16.71	1790	0.02
150311	1966	11.76	3123	0.04
45588096	1734	10.37	2857	0.03
60198	1161	6.94	1367	0.02
18477728	1931	11.55	47	0
36462	2444	14.61	23288	0.28
6917715	688	4.11	800	0.01
9568614	3411	20.4	1853	0.02
146570	2581	15.43	1488	0.02
176870	1295	7.74	6373	0.08
41867	1382	8.26	7085	0.09
5388962	2984	17.84	7526	0.09
64139	1577	9.43	4659	0.06
6918296	1075	6.43	955	0.01
60834	2794	16.71	1854	0.02
68873	694	4.15	733	0.01
54671203	2218	13.26	10958	0.13
667477	1302	7.79	890	0.01
31703	5434	32.49	64263	0.77
5284549	884	5.29	1103	0.01
3152	1783	10.66	4060	0.05
148123	2423	14.49	12254	0.15
3100	2612	15.62	5047	0.06
637568	1122	6.71	1038	0.01
39186	2604	15.57	7525	0.09
2724385	2696	16.12	11576	0.14
71415	269	1.61	41	0
3032	3947	23.6	8734	0.11
3016	3203	19.15	21921	0.26
5826	1586	9.48	13185	0.16
33036	680	4.07	195	0
5311067	251	1.5	113	0
5311065	745	4.45	4379	0.05
124087	1192	7.13	674	0.01
213039	949	5.67	1445	0.02
46504480	1528	9.14	1	0
6445226	1230	7.36	3	0
6252	2317	13.86	15441	0.19
2913	776	4.64	2332	0.03
2907	3730	22.3	53421	0.64
2895	2053	12.28	310	0
2882	468	2.8	4228	0.05
6167	1875	11.21	15454	0.19
2811	356	2.13	71	0
2812	1436	8.59	2598	0.03
60606	3113	18.62	13282	0.16
2803	2472	14.78	15476	0.19
2801	1439	8.6	3632	0.04
2802	3336	19.95	3592	0.04
20057064	715	4.28	59	0
5311051	1707	10.21	1530	0.02
2789	1121	6.7	744	0.01
2771	3606	21.56	6844	0.08
6917698	587	3.51	1520	0.02
24766	1116	6.67	7852	0.09
2726	1904	11.39	17873	0.22
2719	1223	7.31	16645	0.2
2678	2475	14.8	1811	0.02
2662	3617	21.63	7366	0.09
5481173	1005	6.01	4975	0.06
5479530	2025	12.11	6975	0.08
5742673	871	5.21	5763	0.07
33255	1157	6.92	3280	0.04
2585	3013	18.02	3642	0.04
38904	2275	13.6	12938	0.16
2554	4156	24.85	15366	0.19
44093	1307	7.82	10351	0.12
60953	2248	13.44	7006	0.08
2541	2613	15.63	3012	0.04
10112	2517	15.05	8449	0.1
13136	907	5.42	200	0
6116	775	4.63	194	0
54746	886	5.3	1637	0.02
2471	1152	6.89	2425	0.03
644073	2856	17.08	8052	0.1
444	3023	18.08	4686	0.06
5281004	2455	14.68	5035	0.06
2441	1308	7.82	500	0.01
68844	608	3.64	438	0.01
10324367	1063	6.36	657	0.01
2405	2528	15.12	1648	0.02
5311027	766	4.58	593	0.01
2375	1548	9.26	1364	0.02
146364	1848	11.05	758	0.01
2369	709	4.24	720	0.01
5362124	2048	12.25	843	0.01
20469	1887	11.28	3486	0.04
2284	2287	13.68	6033	0.07
447043	2429	14.52	8951	0.11
2267	993	5.94	579	0.01
2265	3176	18.99	15547	0.19
60822	4295	25.68	7412	0.09
54841	1085	6.49	1768	0.02
2249	3309	19.79	7126	0.09
2244	5208	31.14	61789	0.74
11954293	487	2.91	264	0
54670067	2972	17.77	45509	0.55
60795	2358	14.1	3880	0.05
2187	1874	11.21	2328	0.03
33613	2399	14.35	14456	0.17
2162	4184	25.02	4221	0.05
2160	3076	18.39	8463	0.1
16230	1374	8.22	7586	0.09
443958	106	0.63	56	0
6918493	1298	7.76	408	0
5280723	761	4.55	7156	0.09
2092	952	5.69	576	0.01
2088	3331	19.92	5380	0.06
2083	3698	22.11	11934	0.14
5284513	950	5.68	1319	0.02
441300	1445	8.64	2123	0.03
5234	2247	13.44	61268	0.74
5462224	1862	11.13	69910	0.84
92727	1010	6.04	2932	0.04
13109	1950	11.66	5657	0.07
3488	2307	13.8	9113	0.11
3083544	2091	12.5	2422	0.03
5311507	406	2.43	424	0.01
5245	1966	11.76	2048	0.02
54671008	840	5.02	1674	0.02
5280453	2965	17.73	15007	0.18
5284616	1110	6.64	20655	0.25
2118	3308	19.78	2496	0.03
2435	927	5.54	1874	0.02
772	2954	17.66	719	0.01
54687	2043	12.22	5462	0.07
5460341	3678	21.99	281416	3.39
6442177	1344	8.04	5625	0.07
60852	1647	9.85	1227	0.01
6249	1371	8.2	23257	0.28
448601	1184	7.08	8197	0.1
60835	2657	15.89	2516	0.03
443879	1395	8.34	1025	0.01
5152	2448	14.64	1924	0.02
5291	2422	14.48	14954	0.18
5280754	2749	16.44	30547	0.37
43805	1216	7.27	8122	0.1
5281078	2278	13.62	8970	0.11
4369359	1820	10.88	2198	0.03
5819	4635	27.72	40411	0.49
11339	2144	12.82	844	0.01
56842239	1286	7.69	15885	0.19
135400189	634	3.79	1136	0.01
71306834	1184	7.08	10625	0.13
75905	541	3.24	257	0
2266	388	2.32	642	0.01
2909	345	2.06	30539	0.37
15209	157	0.94	160	0
3640	231	1.38	19	0
16490	39	0.23	353	0
5280954	123	0.74	55	0
42395	32	0.19	4	0
3086651	26	0.16	11	0
24424	1464	8.75	2035	0.02
6169	529	3.16	5842	0.07
146256	27	0.16	14	0
61671	1333	7.97	5301	0.06
5484727	1105	6.61	710	0.01
6575	1660	9.93	5454	0.07
41781	1596	9.54	494	0.01
26042	2766	16.54	15359	0.19
38409	108	0.65	264	0
5995	509	3.04	1342	0.02
6618	1261	7.54	810	0.01
5403	1147	6.86	3686	0.04
122097	321	1.92	59	0
1548887	1580	9.45	1504	0.02
5311447	40	0.24	132	0
443614	88	0.53	12	0
923	981	5.87	2	0
23954	1998	11.95	233	0
135398744	2299	13.75	7528	0.09
127151	432	2.58	932	0.01
68712	525	3.14	435	0.01
5362129	2941	17.59	3175	0.04
31728	387	2.31	986	0.01
54892	1600	9.57	825	0.01
6324659	26	0.16	68	0
5281744	458	2.74	51	0
3001055	788	4.71	5355	0.06
6020	911	5.45	939	0.01
4883	81	0.48	1605	0.02
4911	767	4.59	3767	0.05
4943	1772	10.6	21045	0.25
5775	411	2.46	9188	0.11
4828	515	3.08	3964	0.05
6041	1747	10.45	16817	0.2
4737	798	4.77	10347	0.12
4631	162	0.97	1051	0.01
439501	653	3.9	16490	0.2
439260	1417	8.47	98777	1.19
11963622	1015	6.07	12091	0.15
71301	1452	8.68	1024	0.01
4507	497	2.97	2184	0.03
4473	1121	6.7	2	0
4494	294	1.76	261	0
145068	1294	7.74	96135	1.16
5284596	1351	8.08	20162	0.24
188370	26	0.16	4	0
4216	466	2.79	262	0
20392	1352	8.08	81	0
79056	1158	6.92	5	0
409301	2688	16.07	796	0.01
404291	396	2.37	50	0
4037	276	1.65	1104	0.01
108185	28	0.17	238	0
24083	1134	6.78	5530	0.07
612	1858	11.11	75696	0.91
456201	1699	10.16	6007	0.07
3821	1479	8.84	14800	0.18
3825	1521	9.1	3891	0.05
3869	1274	7.62	2282	0.03
3749	2291	13.7	2009	0.02
34536	27	0.16	190	0
11779629	86	0.51	417	0.01
3763	947	5.66	15087	0.18
3784	606	3.62	1423	0.02
3779	1652	9.88	31084	0.37
11238147	1491	8.92	141	0
441564	449	2.68	9	0
5484725	483	2.89	890	0.01
3562	589	3.52	14463	0.17
3519	520	3.11	934	0.01
14982	606	3.62	2474	0.03
10114	437	2.61	2122	0.03
11164	970	5.8	304	0
5280961	2369	14.17	10235	0.12
3467	2671	15.97	19265	0.23
5311108	155	0.93	74	0
3343	619	3.7	1926	0.02
5815	1704	10.19	56134	0.68
59768	343	2.05	1030	0.01
5462501	472	2.82	999	0.01
3157	1856	11.1	1758	0.02
16078	1959	11.71	8678	0.1
36811	1112	6.65	6424	0.08
10230	179	1.07	451	0.01
5280360	1175	7.03	29609	0.36
8554	1189	7.11	428	0.01
3054	1713	10.24	1991	0.02
6777	1321	7.9	86	0
8343	2447	14.63	3996	0.05
6166	623	3.73	7727	0.09
42113	517	3.09	2212	0.03
457193	1386	8.29	19316	0.23
9864	386	2.31	1577	0.02
9723	2123	12.7	822	0.01
6197	1275	7.62	22909	0.28
47936	1118	6.69	16349	0.2
56329	562	3.36	537	0.01
6243	80	0.48	614	0.01
95170	1866	11.16	821	0.01
11080	1608	9.62	493	0.01
177880	1849	11.06	7	0
3086599	431	2.58	997	0.01
7851	49	0.29	162	0
10337	340	2.03	45	0
164437	44	0.26	30	0
5087	285	1.7	462	0.01
177	877	5.24	14558	0.18
1978	867	5.18	972	0.01
12035	2184	13.06	20107	0.24
30332	115	0.69	326	0
5839	657	3.93	30470	0.37
2119	196	1.17	1245	0.01
5493444	1230	7.36	1195	0.01
5386092	1008	6.03	16439	0.2
2315	959	5.73	811	0.01
129247	26	0.16	2	0
47608	26	0.16	52	0
9687	1019	6.09	9858	0.12
2473	26	0.16	25	0
2519	2270	13.57	30539	0.37
5311365	338	2.02	936	0.01
37035	1450	8.67	87	0
37034	1676	10.02	682	0.01
37807	1183	7.07	86	0
37248	1237	7.4	162	0
23448	1084	6.48	98	0
6579	2240	13.39	7081	0.09
544	1732	10.36	2227	0.03
2336	4544	27.17	9596	0.12
3026	2648	15.83	2099	0.03
3117	1421	8.5	3889	0.05
6782	881	5.27	211	0
9832750	145	0.87	317	0
3120	1614	9.65	1892	0.02
4261	1843	11.02	600	0.01
5352425	2025	12.11	37124	0.45
20393	1476	8.83	695	0.01
56841621	968	5.79	30	0
6440579	142	0.85	885	0.01
934	2506	14.99	6	0
37036	1354	8.1	95	0
6422843	1166	6.97	262	0
5455	945	5.65	815	0.01
60699	2289	13.69	2298	0.03
5281576	1090	6.52	2427	0.03
9416	857	5.12	707	0.01
441404	33	0.2	179	0
5878	236	1.41	565	0.01
9904	451	2.7	3189	0.04
6010	1264	7.56	1652	0.02
171548	630	3.77	20801	0.25
5359268	1460	8.73	18938	0.23
5311	2220	13.28	2848	0.03
119607	2058	12.31	693	0.01
5641	2307	13.8	6973	0.08
26177	2125	12.71	135	0
444732	2978	17.81	3494	0.04
1140	1150	6.88	20916	0.25
27924	2732	16.34	32490	0.39
24934	1466	8.77	2057	0.02
5054	466	2.79	1195	0.01
5280459	569	3.4	398	0
657298	2928	17.51	4932	0.06
24597	1831	10.95	175	0
16682730	1984	11.86	342	0
1730	895	5.35	420	0.01
6918837	1309	7.83	685	0.01
198521	823	4.92	15	0
5803652	1193	7.13	1	0
24586	1598	9.56	658	0.01
11688533	800	4.78	12	0
1674	1335	7.98	7709	0.09
24612	1185	7.09	21	0
876	2238	13.38	37803	0.46
5311263	533	3.19	1966	0.02
9317	1945	11.63	1319	0.02
6912226	2441	14.6	4490	0.05
71729975	1328	7.94	83	0
3474	1160	6.94	197	0
8029	2294	13.72	3413	0.04
5288209	2350	14.05	895	0.01
3224	2568	15.36	1580	0.02
11524144	2996	17.92	475	0.01
5371560	1698	10.15	51	0
39484	1804	10.79	2355	0.03
21694	731	4.37	498	0.01
4668801	1099	6.57	32	0
7261	544	3.25	184	0
4521392	2967	17.74	591	0.01
32014	1225	7.33	3776	0.05
41322	1870	11.18	1172	0.01
42742	1455	8.7	1192	0.01
5359596	2668	15.95	775	0.01
6918638	921	5.51	216	0
9158	801	4.79	322	0
9153	1403	8.39	324	0
23973	2174	13	37945	0.46
305	2399	14.35	24331	0.29
24288	2657	15.89	1989	0.02
2353	934	5.59	4116	0.05
3752	91	0.54	85	0
5092	464	2.77	1636	0.02
32893	2106	12.59	13079	0.16
1598	642	3.84	224	0
5646	513	3.07	452	0.01
62531	1230	7.36	31	0
446378	1376	8.23	5415	0.07
5281718	624	3.73	497	0.01
14805	1681	10.05	628	0.01
59547990	44	0.26	17	0
14888	2673	15.98	3185	0.04
24947	3023	18.08	3247	0.04
6918774	301	1.8	158	0
220401	842	5.03	1607	0.02
123591	1454	8.69	3933	0.05
3589	533	3.19	708	0.01
11045	1079	6.45	2887	0.03
6758	1699	10.16	4410	0.05
15032	1355	8.1	486	0.01
8575	770	4.6	305	0
12251	558	3.34	185	0
8461	1681	10.05	425	0.01
2256	2952	17.65	3418	0.04
33184	1538	9.2	1836	0.02
40470	1510	9.03	926	0.01
9119	748	4.47	234	0
46907787	2467	14.75	682	0.01
9903	846	5.06	1386	0.02
1530	1133	6.78	1052	0.01
23994	2534	15.15	66515	0.8
6366	1451	8.68	410	0
2724354	1239	7.41	1751	0.02
43234	1414	8.46	424	0.01
31369	1206	7.21	136	0
969516	1695	10.14	14692	0.18
86132	738	4.41	97	0
107901	797	4.77	133	0
3397	2496	14.93	3463	0.04
9874191	1308	7.82	8	0
3922	367	2.19	104	0
4156	2487	14.87	2992	0.04
4055	1357	8.11	2470	0.03
785	1406	8.41	3548	0.04
11089	1391	8.32	297	0
5591	2186	13.07	1976	0.02
5564	2174	13	3907	0.05
2723949	2044	12.22	2030	0.02
442400	990	5.92	1361	0.02
25408	1540	9.21	131	0
445154	2754	16.47	11188	0.13
4763	3618	21.63	18926	0.23
16741	833	4.98	669	0.01
977	3575	21.38	178783	2.15
449459	899	5.38	1353	0.02
15558498	399	2.39	705	0.01
2796	2230	13.33	4438	0.05
5921	2406	14.39	4154	0.05
712	2119	12.67	22720	0.27
10461	1614	9.65	1911	0.02
1576	181	1.08	185	0
784	2435	14.56	70216	0.85
5311501	520	3.11	1652	0.02
3006531	1286	7.69	3403	0.04
11587013	10	0.06	46	0
5057	445	2.66	146	0
6636	1086	6.49	158	0
125105	191	1.14	3436	0.04
9554	2109	12.61	2620	0.03
985	1004	6	10705	0.13
15938	1938	11.59	5775	0.07
24823	1628	9.74	17482	0.21
13089	944	5.64	269	0
67296	1111	6.64	1317	0.02
5486827	41	0.25	106	0
23930	1169	6.99	26524	0.32
3931	751	4.49	12986	0.16
5219	645	3.86	1466	0.02
9893571	857	5.12	263	0
91550	372	2.22	249	0
6113	1423	8.51	2386	0.03
2797	996	5.96	1611	0.02
11813	1749	10.46	177	0
1493	204	1.22	2152	0.03
36187	870	5.2	449	0.01
5781	504	3.01	4161	0.05
311	1058	6.33	30055	0.36
24360	706	4.22	14303	0.17
10364	397	2.37	1622	0.02
24526	963	5.76	12096	0.15
5311333	862	5.15	592	0.01
5727	948	5.67	1628	0.02
5282350	488	2.92	172	0
108143	948	5.67	216	0
5280389	404	2.42	634	0.01
6759	814	4.87	117	0
5519	812	4.86	472	0.01
9996305	420	2.51	21	0
16941	1065	6.37	24	0
99771	291	1.74	10	0
37269	334	2	28	0
64689	909	5.44	1263	0.02
40024	1092	6.53	2463	0.03
60963	1483	8.87	2111	0.03
65064	1808	10.81	6051	0.07
28179	681	4.07	28066	0.34
265237	603	3.61	443	0.01
667493	314	1.88	1004	0.01
23990	654	3.91	4236	0.05
10093303	97	0.58	38	0
5281792	506	3.03	1193	0.01
5355130	563	3.37	211	0
24385	1502	8.98	738	0.01
938	2050	12.26	13241	0.16
1254	1177	7.04	2475	0.03
16129627	662	3.96	2408	0.03
91885425	227	1.36	11	0
44592366	446	2.67	42	0
3371	437	2.61	1318	0.02
4386	234	1.4	401	0
7019255	510	3.05	103	0
6468	1024	6.12	4585	0.06
3017	1513	9.05	1830	0.02
264	911	5.45	8239	0.1
5360373	1647	9.85	16497	0.2
7184	992	5.93	327	0
11452716	5	0.03	15	0
63090	1726	10.32	605	0.01
1752	797	4.77	1119	0.01
71771	442	2.64	440	0.01
7847	970	5.8	5411	0.07
2148	1356	8.11	2677	0.03
448042	759	4.54	1990	0.02
6540	927	5.54	109	0
54675776	1601	9.57	21883	0.26
6410	1699	10.16	3109	0.04
29327	1575	9.42	17457	0.21
5359597	794	4.75	25035	0.3
6326970	1912	11.43	23806	0.29
527	1415	8.46	781	0.01
441934	682	4.08	182	0
161597	772	4.62	151	0
10180	348	2.08	307	0
24480	1463	8.75	1039	0.01
10403199	628	3.76	13	0
5317238	129	0.77	56	0
9989226	596	3.56	7889	0.1
2578	1485	8.88	4709	0.06
6423	1027	6.14	241	0
24197	398	2.38	21	0
5746	1239	7.41	12925	0.16
5531	155	0.93	304	0
54900	1441	8.62	2874	0.03
1117196	526	3.15	25	0
5281104	1331	7.96	529	0.01
8133	932	5.57	265	0
129010138	526	3.15	2	0
4212	1452	8.68	5975	0.07
5877	428	2.56	793	0.01
4044	468	2.8	1484	0.02
9321	653	3.9	1638	0.02
679	1032	6.17	34355	0.41
11663931	274	1.64	3	0
73864	732	4.38	187	0
160511	570	3.41	39	0
16218924	526	3.15	44	0
14039	203	1.21	147	0
2078	589	3.52	606	0.01
2156	3291	19.68	2	0
2526	382	2.28	611	0.01
2474	1080	6.46	14983	0.18
261	2071	12.38	557	0.01
2750	774	4.63	505	0.01
3062316	1643	9.82	3387	0.04
14806	1170	7	9186	0.11
5719	788	4.71	428	0.01
71616	1357	8.11	5710	0.07
5283711	1127	6.74	3	0
25213	123	0.74	18	0
5546	1253	7.49	1331	0.02
5533	2596	15.52	1940	0.02
444008	524	3.13	1136	0.01
5426	2763	16.52	11686	0.14
5391	1844	11.03	923	0.01
129211	2161	12.92	1877	0.02
5358	2059	12.31	3231	0.04
130313	717	4.29	2056	0.02
5253	1218	7.28	2711	0.03
6433516	660	3.95	392	0
16129616	998	5.97	16213	0.2
5095	1893	11.32	958	0.01
5090	2895	17.31	3201	0.04
5078	853	5.1	499	0.01
9875401	1209	7.23	4979	0.06
7028	1435	8.58	997	0.01
4927	2547	15.23	3553	0.04
119569	1752	10.48	1067	0.01
70691388	341	2.04	266	0
54676228	1711	10.23	3121	0.04
4845	462	2.76	119	0
4756	709	4.24	311	0
4634	1749	10.46	1406	0.02
3033637	716	4.28	342	0
89594	2805	16.77	28431	0.34
4409	1200	7.18	512	0.01
101526	2006	12	2944	0.04
4205	2368	14.16	2249	0.03
5282381	1601	9.57	4571	0.06
4107	1007	6.02	259	0
15459	1011	6.05	68	0
4058	1239	7.41	6418	0.08
460612	1976	11.82	8207	0.1
4034	1219	7.29	298	0
5360315	1371	8.2	2910	0.04
6047	1707	10.21	18117	0.22
5284583	2278	13.62	2803	0.03
657309	1792	10.72	2441	0.03
3730	877	5.24	5513	0.07
3516	1498	8.96	633	0.01
3478	1793	10.72	1166	0.01
3463	1601	9.57	2143	0.03
49852292	872	5.21	1184	0.01
3386	3761	22.49	13249	0.16
31378	965	5.77	2063	0.02
3110	1090	6.52	1	0
3042	1091	6.52	462	0.01
222786	1476	8.83	21060	0.25
5284371	2105	12.59	5877	0.07
446598	1802	10.78	9134	0.11
84029	2080	12.44	9298	0.11
2764	3281	19.62	23546	0.28
2756	1555	9.3	9556	0.12
2712	857	5.12	3988	0.05
27447	1689	10.1	2927	0.04
14030006	212	1.27	1140	0.01
2576	1543	9.23	495	0.01
34359	1034	6.18	2815	0.03
1548943	1519	9.08	11340	0.14
9290	989	5.91	1180	0.01
2477	2028	12.13	2614	0.03
387447	2810	16.8	6958	0.08
7699	826	4.94	72	0
9690109	632	3.78	1826	0.02
2130	1205	7.21	4247	0.05
10176082	1115	6.67	1	0
23925	2517	15.05	8181	0.1
3676	2353	14.07	27169	0.33
5282448	809	4.84	1727	0.02
2481	1129	6.75	97	0
5280980	1690	10.11	1816	0.02
5280793	1112	6.65	3284	0.04
152946	1502	8.98	4439	0.05
10100	1791	10.71	1614	0.02
6918456	537	3.21	1800	0.02
161491	1195	7.15	73	0
5462310	1118	6.69	274	0
107770	497	2.97	1328	0.02
23668620	695	4.16	348	0
6917864	554	3.31	2242	0.03
8063	1249	7.47	248	0
5281855	753	4.5	2052	0.02
86102	646	3.86	541	0.01
24570	378	2.26	26	0
4477	848	5.07	1069	0.01
6124	1225	7.33	3294	0.04
37840	101	0.6	71	0
312145	1031	6.17	7184	0.09
42609701	253	1.51	53	0
40839	373	2.23	1527	0.02
5954	1131	6.76	1141	0.01
2351	264	1.58	882	0.01
29131	1629	9.74	3665	0.04
3840	732	4.38	846	0.01
3494	572	3.42	1233	0.01
39729	300	1.79	63	0
147320	1307	7.82	71	0
3712	1229	7.35	902	0.01
6072	585	3.5	2036	0.02
5018	625	3.74	777	0.01
6860	429	2.57	34	0
99479	453	2.71	164	0
7290	1202	7.19	566	0.01
241	1367	8.17	35812	0.43
24962	702	4.2	248	0
107971	167	1	239	0
5281708	815	4.87	2934	0.04
5281377	270	1.61	454	0.01
187808	139	0.83	35	0
5317750	371	2.22	385	0
944	39	0.23	1445	0.02
4632	426	2.55	650	0.01
4495	1737	10.39	1754	0.02
222757	666	3.98	1155	0.01
12967	1142	6.83	2816	0.03
187079	387	2.31	113	0
35717	11	0.07	1753	0.02
9444	1511	9.04	8245	0.1
2513	881	5.27	821	0.01
32756	192	1.15	2561	0.03
5283344	1304	7.8	3119	0.04
4380	282	1.69	1092	0.01
3032581	918	5.49	581	0.01
12699	914	5.47	3551	0.04
5280457	263	1.57	87	0
91754	328	1.96	123	0
9395	609	3.64	2017	0.02
7452	698	4.17	870	0.01
56599306	490	2.93	27	0
455799	744	4.45	1081	0.01
1176	737	4.41	62781	0.76
5920	1630	9.75	28386	0.34
66359	246	1.47	640	0.01
14986	412	2.46	3380	0.04
1123	871	5.21	12454	0.15
25670	755	4.51	111	0
5289418	381	2.28	205	0
3085092	505	3.02	790	0.01
73665	742	4.44	323	0
24826799	858	5.13	534	0.01
134780	692	4.14	626	0.01
1061	367	2.19	67511	0.81
638024	647	3.87	946	0.01
638877	343	2.05	649	0.01
123349	612	3.66	3405	0.04
991	1069	6.39	2344	0.03
1401	213	1.27	168	0
5328135	20	0.12	17	0
5328127	124	0.74	22	0
5329099	70	0.42	114	0
442530	1565	9.36	3246	0.04
8058	470	2.81	9653	0.12
122623	112	0.67	41	0
10255	788	4.71	11036	0.13
66461	359	2.15	138	0
73675	585	3.5	96	0
13676	724	4.33	88	0
11	830	4.96	1045	0.01
53257410	96	0.57	1	0
15818351	66	0.39	3	0
185792	676	4.04	94	0
14410	1479	8.84	798	0.01
5281707	1307	7.82	484	0.01
24014	1117	6.68	798	0.01
11626560	741	4.43	1872	0.02
5760	2162	12.93	2	0
638011	386	2.31	627	0.01
108042	957	5.72	550	0.01
2478	1342	8.02	5820	0.07
156422	268	1.6	149	0
78357784	84	0.5	86	0
86278622	1517	9.07	767	0.01
457964	117	0.7	2045	0.02
1738118	398	2.38	7672	0.09
15981080	172	1.03	3	0
22273644	40	0.24	3	0
11720392	105	0.63	1	0
3135	28	0.17	5	0
53235510	62	0.37	134	0
159325	516	3.09	424	0.01
24978544	677	4.05	2	0
7813	434	2.6	373	0
24341	631	3.77	2896	0.03
114764	286	1.71	38	0
4601	989	5.91	606	0.01
5897	1045	6.25	2570	0.03
9952396	11	0.07	37	0
1349907	1545	9.24	4023	0.05
727	1270	7.59	2247	0.03
16131430	113	0.68	36	0
14296	556	3.32	1128	0.01
208901	816	4.88	103	0
216239	1741	10.41	8054	0.1
67499	470	2.81	124	0
8515	1173	7.01	2012	0.02
60842	21	0.13	91	0
10113978	930	5.56	1420	0.02
23696523	553	3.31	78	0
4624	850	5.08	9703	0.12
11476171	217	1.3	98	0
206044	749	4.48	131	0
16138152	72	0.43	2	0
65866	1074	6.42	264	0
5280878	379	2.27	726	0.01
5353725	441	2.64	850	0.01
52912189	471	2.82	114	0
124886	1161	6.94	97109	1.17
3406	410	2.45	765	0.01
12358480	271	1.62	334	0
3220	862	5.15	1822	0.02
6443767	100	0.6	9	0
14574745	8	0.05	22	0
7471	578	3.46	98	0
6294	303	1.81	1243	0.01
3035	1258	7.52	3014	0.04
2973	1300	7.77	8228	0.1
3036	1072	6.41	9268	0.11
480775	211	1.26	11	0
5862	638	3.82	73062	0.88
10158940	113	0.68	20	0
6629	493	2.95	924	0.01
21157	899	5.38	2593	0.03
2396	812	4.86	2147	0.03
5280489	782	4.68	8362	0.1
242	484	2.89	17584	0.21
161557	303	1.81	100	0
5971	427	2.55	727	0.01
12310947	432	2.58	616	0.01
16119576	17	0.1	1	0
2048	69	0.41	62	0
2049	128	0.77	113	0
10473088	284	1.7	188	0
71271629	366	2.19	17	0
11747	632	3.78	106	0
4713	1315	7.86	5772	0.07
246598	337	2.02	59	0
1188	389	2.33	6697	0.08
5565	611	3.65	630	0.01
1102771	65	0.39	32	0
6527	267	1.6	356	0
5518	353	2.11	2	0
23668193	481	2.88	1785	0.02
133538	240	1.44	104	0
31304	356	2.13	4215	0.05
4786	712	4.26	1958	0.02
442428	876	5.24	1240	0.01
931	959	5.73	6236	0.08
24812	200	1.2	10	0
71533725	8	0.05	15	0
370	758	4.53	5392	0.06
439709	999	5.97	9186	0.11
1242	399	2.39	2082	0.03
5310993	300	1.79	356	0
25477	1106	6.61	1323	0.02
56842162	436	2.61	21	0
82146	1281	7.66	796	0.01
19665	324	1.94	620	0.01
54680676	667	3.99	275	0
7961	534	3.19	771	0.01
2518	683	4.08	2000	0.02
62156	97	0.58	284	0
5315263	660	3.95	115	0
24453	135	0.81	20	0
29574	617	3.69	77	0
151723	114	0.68	30	0
67361	1196	7.15	2	0
7550	726	4.34	1805	0.02
40326	1093	6.54	2638	0.03
21804	519	3.1	241	0
3767	1760	10.52	23832	0.29
441921	630	3.77	202	0
4284	752	4.5	1038	0.01
13559281	45	0.27	102	0
5526	808	4.83	5367	0.06
25077405	172	1.03	329	0
56927879	229	1.37	92	0
47725	1133	6.78	1	0
25074887	533	3.19	743	0.01
31553	1233	7.37	1183	0.01
8003	41	0.25	2050	0.02
163659	593	3.55	1238	0.01
20240	70	0.42	46	0
447966	269	1.61	52	0
132519	457	2.73	75	0
6529	433	2.59	508	0.01
8378	805	4.81	757	0.01
3301	98	0.59	3263	0.04
174	2207	13.2	4329	0.05
24706	250	1.49	36	0
2314	101	0.6	291	0
10090750	171	1.02	220	0
5282363	135	0.81	28	0
5382	1360	8.13	262	0
8019	570	3.41	391	0
5320954	65	0.39	38	0
13700	477	2.85	30	0
92971	143	0.86	24	0
24479	210	1.26	7	0
9578507	91	0.54	175	0
115209	79	0.47	12	0
10453753	40	0.24	9	0
15910	269	1.61	605	0.01
4914	357	2.13	10354	0.12
67087	48	0.29	40	0
31283	112	0.67	38	0
3071	741	4.43	519	0.01
10951331	595	3.56	279	0
68909	51	0.3	66	0
5487654	318	1.9	18	0
3102	137	0.82	1324	0.02
9874874	48	0.29	12	0
1322	861	5.15	1604	0.02
1480	318	1.9	935	0.01
99596	103	0.62	42	0
5478883	121	0.72	2887	0.03
73219	108	0.65	25	0
39385	789	4.72	329	0
387316	303	1.81	931	0.01
107969	617	3.69	2732	0.03
91588	222	1.33	286	0
34526	352	2.1	298	0
25504	599	3.58	328	0
91664	84	0.5	21	0
16421	73	0.44	93	0
135409453	1012	6.05	344	0
39681	58	0.35	47	0
107649	287	1.72	1	0
2345	148	0.89	531	0.01
91658	41	0.25	25	0
11926	60	0.36	22	0
4008	537	3.21	221	0
11273	80	0.48	397	0
20161169	48	0.29	3	0
8989	262	1.57	1	0
125165	86	0.51	13	0
7456	367	2.19	911	0.01
9806489	48	0.29	6	0
38019	151	0.9	40	0
5350	1319	7.89	2183	0.03
89472	48	0.29	54	0
6923	72	0.43	35	0
65575	49	0.29	109	0
7123	376	2.25	86	0
8559	155	0.93	42	0
17730	301	1.8	198	0
36870	75	0.45	40	0
119	487	2.91	44321	0.53
114829	206	1.23	293	0
5281643	323	1.93	433	0.01
11387	121	0.72	32	0
1645	403	2.41	1053	0.01
104772	126	0.75	247	0
996	734	4.39	18134	0.22
11374	40	0.24	27	0
517055	398	2.38	483	0.01
7180	154	0.92	82	0
7833	616	3.68	165	0
2044	185	1.11	99	0
91650	389	2.33	188	0
107724	446	2.67	277	0
2999413	384	2.3	588	0.01
7175	721	4.31	559	0.01
6984	60	0.36	24	0
41463	51	0.3	13	0
4875	425	2.54	2159	0.03
354398	253	1.51	41	0
176408	299	1.79	323	0
51040	621	3.71	216	0
65434	60	0.36	45	0
7328	73	0.44	8	0
100016	329	1.97	308	0
4878	726	4.34	692	0.01
98941	64	0.38	37	0
123917	772	4.62	321	0
160517	749	4.48	154	0
2749	513	3.07	577	0.01
5216	551	3.29	423	0.01
9555	527	3.15	352	0
5394	1639	9.8	7419	0.09
38284	41	0.25	37	0
9917980	179	1.07	157	0
11725801	523	3.13	50	0
129651510	48	0.29	12	0
10471963	184	1.1	50	0
1794427	711	4.25	3012	0.04
8225	88	0.53	181	0
5327043	55	0.33	6	0
91649	281	1.68	320	0
155166	310	1.85	53	0
3036167	40	0.24	8	0
62402	360	2.15	204	0
30709	83	0.5	101	0
25254071	232	1.39	50	0
116545	355	2.12	72	0
2537	358	2.14	2755	0.03
8768	264	1.58	359	0
5352624	712	4.26	257	0
656689	51	0.3	9	0
31420	40	0.24	18	0
23931	1133	6.78	29844	0.36
5357283	160	0.96	38	0
68570	40	0.24	323	0
6319	124	0.74	195	0
5280378	438	2.62	727	0.01
15509892	69	0.41	21	0
91686	48	0.29	3	0
15604015	67	0.4	65	0
6781	498	2.98	644	0.01
13414	40	0.24	7	0
6944	331	1.98	201	0
15103	602	3.6	1806	0.02
6815	51	0.3	16	0
25429	520	3.11	1073	0.01
119245	564	3.37	259	0
27021	63	0.38	29	0
11954310	123	0.74	56	0
442435	251	1.5	135	0
208898	843	5.04	637	0.01
3598	317	1.9	1636	0.02
213031	312	1.87	82	0
5288382	814	4.87	1262	0.02
5753	1029	6.15	30308	0.37
3747	96	0.57	259	0
2347	723	4.32	483	0.01
9570071	165	0.99	402	0
185745	58	0.35	9	0
124820	314	1.88	13	0
5280784	49	0.29	185	0
7221	40	0.24	521	0.01
433294	975	5.83	4024	0.05
4474781	162	0.97	12	0
25669	59	0.35	14	0
6442842	696	4.16	437	0.01
134799	179	1.07	19	0
7017	298	1.78	416	0.01
3973	1221	7.3	5535	0.07
5488186	111	0.66	200	0
8363	102	0.61	62	0
36400	432	2.58	28	0
8433	276	1.65	197	0
12688	418	2.5	156	0
9889515	51	0.3	1	0
8268	171	1.02	316	0
5997	1236	7.39	193294	2.33
56842207	437	2.61	29	0
114900	143	0.86	34	0
5281873	604	3.61	810	0.01
250948	127	0.76	262	0
5040205	87	0.52	4	0
15730	401	2.4	556	0.01
159508	243	1.45	23	0
15788	247	1.48	45	0
66166	216	1.29	104	0
107935	724	4.33	230	0
130904	3	0.02	379	0
6336	457	2.73	105	0
62275	588	3.52	452	0.01
452548	309	1.85	1212	0.01
22206	358	2.14	295	0
83494	77	0.46	23	0
23284	48	0.29	15	0
24667	684	4.09	1295	0.02
36159	598	3.58	616	0.01
9826528	490	2.93	320	0
104946	88	0.53	107	0
7103	70	0.42	137	0
18725	48	0.29	40	0
36242	582	3.48	245	0
4133	523	3.13	906	0.01
7393	264	1.58	252	0
39985	129	0.77	86	0
37720	770	4.6	809	0.01
5281	543	3.25	3522	0.04
17435	128	0.77	70	0
89440	454	2.71	156	0
10285	40	0.24	161	0
16756850	317	1.9	32	0
86398	312	1.87	268	0
5281607	793	4.74	1237	0.01
26423	194	1.16	34	0
44259	900	5.38	9017	0.11
108007	940	5.62	362	0
17570	68	0.41	17	0
8571	162	0.97	59	0
61585	51	0.3	21	0
11790	861	5.15	976	0.01
8569	62	0.37	46	0
208908	1280	7.65	2624	0.03
446512	953	5.7	3920	0.05
12321377	48	0.29	2	0
33258	87	0.52	106	0
5832	230	1.38	819	0.01
4616	1369	8.19	1391	0.02
6537	149	0.89	54	0
10069117	415	2.48	73	0
4764	304	1.82	683	0.01
899	501	3	250	0
104954	196	1.17	70	0
7127	315	1.88	371	0
8814	544	3.25	458	0.01
2179	481	2.88	1405	0.02
5649	98	0.59	2925	0.04
447466	585	3.5	240	0
5281807	674	4.03	1149	0.01
6231	85	0.51	1043	0.01
4506	867	5.18	1047	0.01
34378	327	1.96	456	0.01
31657	116	0.69	117	0
1017	164	0.98	4180	0.05
5280863	875	5.23	3150	0.04
887	442	2.64	18121	0.22
18728	525	3.14	43	0
13878	128	0.77	104	0
72303	528	3.16	910	0.01
26124	210	1.26	167	0
71316600	96	0.57	19	0
91696	51	0.3	17	0
31401	1743	10.42	5332	0.06
5258	693	4.14	758	0.01
42608458	48	0.29	1	0
60065	305	1.82	4	0
44537943	334	2	1	0
89040	121	0.72	6	0
50980	72	0.43	24	0
69141	40	0.24	141	0
2540	423	2.53	642	0.01
3286	75	0.45	67	0
8606	175	1.05	382	0
11295	265	1.58	1	0
71245	109	0.65	130	0
8513	40	0.24	15	0
5280363	819	4.9	11675	0.14
67821	815	4.87	320	0
5964719	169	1.01	634	0.01
3610	119	0.71	269	0
24875259	171	1.02	42	0
5353758	198	1.18	327	0
6688	147	0.88	104	0
6436722	49	0.29	64	0
17533	40	0.24	7	0
5321398	115	0.69	44	0
11321982	40	0.24	13	0
119359	59	0.35	11	0
442292	101	0.6	183	0
10202642	224	1.34	40	0
7060	60	0.36	126	0
133728	263	1.57	48	0
5281800	538	3.22	515	0.01
8295	445	2.66	154	0
2361	1254	7.5	1570	0.02
107664	48	0.29	23	0
5311380	285	1.7	298	0
4458	970	5.8	648	0.01
3033968	351	2.1	636	0.01
4004	1068	6.39	3266	0.04
15411553	48	0.29	2	0
354654	40	0.24	55	0
31645	143	0.86	206	0
5280443	892	5.33	3878	0.05
457801	373	2.23	1730	0.02
7979	329	1.97	1101	0.01
43264	576	3.44	34	0
980	432	2.58	2761	0.03
213021	361	2.16	540	0.01
121948	299	1.79	246	0
9684	259	1.55	315	0
513197	64	0.38	66	0
6332	40	0.24	100	0
296646	56	0.33	9	0
223368	164	0.98	206	0
40828	206	1.23	319	0
8361	147	0.88	68	0
9938202	44	0.26	39	0
171092	99	0.59	196	0
8404	270	1.61	257	0
7187	938	5.61	1527	0.02
6291	243	1.45	2506	0.03
26111	146	0.87	192	0
591200	48	0.29	6	0
11169	100	0.6	165	0
8947	566	3.38	402	0
83975	196	1.17	160	0
3082	491	2.94	900	0.01
13930	302	1.81	128	0
4499	628	3.76	813	0.01
2566	566	3.38	1085	0.01
6437371	243	1.45	707	0.01
5280448	273	1.63	285	0
92729	467	2.79	948	0.01
162771	507	3.03	50	0
12110098	190	1.14	91	0
590836	676	4.04	259	0
509245	265	1.58	124	0
7473	113	0.68	161	0
24883735	515	3.08	24693	0.3
20965	73	0.44	13	0
3347	686	4.1	744	0.01
56052	49	0.29	465	0.01
32801	117	0.7	1124	0.01
2331	505	3.02	5328	0.06
43226	215	1.29	147	0
66227	232	1.39	601	0.01
5281614	658	3.93	850	0.01
6710	40	0.24	37	0
441207	821	4.91	2245	0.03
176155	1229	7.35	4119	0.05
11443	801	4.79	1079	0.01
9864378	652	3.9	17	0
19539	80	0.48	267	0
14829	782	4.68	1494	0.02
10228	326	1.95	492	0.01
8341	41	0.25	30	0
7047	422	2.52	3711	0.04
115196	201	1.2	726	0.01
15284	320	1.91	4486	0.05
11910	41	0.25	25	0
65094	398	2.38	1053	0.01
10522	68	0.41	28	0
3033832	14	0.08	5445	0.07
5318980	188	1.12	211	0
443354	57	0.34	69	0
5491458	166	0.99	5	0
7547	334	2	414	0
76	859	5.14	1	0
91469	364	2.18	693	0.01
67545	537	3.21	108	0
40632	489	2.92	1177	0.01
24154	674	4.03	3886	0.05
47898	328	1.96	49	0
5756	806	4.82	6981	0.08
5281888	379	2.27	486	0.01
3194	592	3.54	847	0.01
17100	41	0.25	448	0.01
179337	134	0.8	116	0
8289	700	4.19	362	0
76419979	40	0.24	224	0
5281650	384	2.3	443	0.01
64971	471	2.82	1319	0.02
23724530	924	5.53	885	0.01
5288494	70	0.42	24	0
114850	406	2.43	430	0.01
9820838	93	0.56	176	0
76190	40	0.24	57	0
9171	942	5.63	674	0.01
24459	617	3.69	180	0
31288	82	0.49	4	0
5889	984	5.88	297	0
187	762	4.56	68136	0.82
146102	117	0.7	8	0
6049	671	4.01	56446	0.68
101644674	299	1.79	32	0
445434	931	5.57	1590	0.02
2912	1047	6.26	2215	0.03
76739	182	1.09	53	0
4767	69	0.41	145	0
7112	138	0.83	55	0
4944	148	0.89	647	0.01
5870	658	3.93	12021	0.14
40585	759	4.54	2943	0.04
637563	376	2.25	325	0
10315196	49	0.29	12	0
5993	414	2.48	872	0.01
1712094	714	4.27	1165	0.01
5280445	770	4.6	3361	0.04
460602	56	0.33	127	0
86367	256	1.53	96	0
9502	539	3.22	312	0
31736	339	2.03	148	0
30773	134	0.8	151	0
183679	179	1.07	18	0
105101	76	0.45	20	0
7095	91	0.54	7774	0.09
76716	52	0.31	33	0
37517	409	2.45	168	0
6786	221	1.32	63	0
995	594	3.55	3481	0.04
10634	73	0.44	527	0.01
12580	142	0.85	39	0
462382	1219	7.29	2875	0.03
4768	234	1.4	5213	0.06
8139	91	0.54	37	0
16422	48	0.29	38	0
19988	47	0.28	66	0
46943432	275	1.64	122	0
11430588	40	0.24	1	0
42890	882	5.27	2254	0.03
7391	40	0.24	13	0
76453859	112	0.67	2	0
63103	364	2.18	1	0
31242	141	0.84	269	0
14347	70	0.42	49	0
72326	311	1.86	558	0.01
10219	343	2.05	1970	0.02
27492	367	2.19	93	0
8323	40	0.24	15	0
5959	673	4.02	25953	0.31
7308	44	0.26	17	0
9117	357	2.13	142	0
25084151	1	0.01	92	0
5472495	436	2.61	186	0
232446	161	0.96	53	0
14138	101	0.6	8	0
66238	88	0.53	8	0
160615	76	0.45	37	0
160711	71	0.42	2	0
119604	151	0.9	33	0
5281915	1264	7.56	3694	0.04
9108	45	0.27	29	0
299	726	4.34	649	0.01
6619	137	0.82	67	0
18529	822	4.92	798	0.01
5282365	57	0.34	647	0.01
32872	67	0.4	50	0
15489645	287	1.72	118	0
27960	66	0.39	52	0
656734	77	0.46	236	0
449171	1004	6	961	0.01
241903	1206	7.21	12939	0.16
33473	66	0.39	7	0
11655119	173	1.03	70	0
154083	208	1.24	573	0.01
6344	596	3.56	8630	0.1
7059	40	0.24	25	0
6439929	521	3.12	188	0
932	761	4.55	1542	0.02
5282138	174	1.04	250	0
637758	48	0.29	42	0
16945	193	1.15	448	0.01
69537	71	0.42	38	0
8181	231	1.38	178	0
32241	88	0.53	18	0
4130	557	3.33	931	0.01
66401	42	0.25	8	0
8362	95	0.57	70	0
5458428	555	3.32	2905	0.03
6643	67	0.4	60	0
76302	613	3.67	92	0
400772	450	2.69	374	0
117291	170	1.02	40	0
86138	230	1.38	39	0
102614	591	3.53	346	0
6	923	5.52	3267	0.04
1388	901	5.39	5032	0.06
9015	70	0.42	268	0
4947	259	1.55	684	0.01
3039	760	4.54	1349	0.02
12313421	228	1.36	94	0
4685	312	1.87	508	0.01
442396	177	1.06	52	0
32490	283	1.69	52	0
2730	1446	8.65	4898	0.06
92094	380	2.27	218	0
439196	679	4.06	7552	0.09
104926	332	1.99	502	0.01
13690	69	0.41	11	0
2850562	539	3.22	5	0
14771682	853	5.1	1	0
21387	195	1.17	876	0.01
28417	758	4.53	2795	0.03
16248	278	1.66	150	0
11742	105	0.63	52	0
8434	183	1.09	251	0
22094	70	0.42	3	0
20161	51	0.3	20	0
5281654	595	3.56	829	0.01
107793	592	3.54	421	0.01
17520	74	0.44	155	0
104775	858	5.13	11121	0.13
9954767	161	0.96	5	0
5794	764	4.57	1068	0.01
36523	41	0.25	29454	0.35
26295	54	0.32	39	0
4917	1929	11.54	1392	0.02
50925412	50	0.3	1	0
8346	227	1.36	3490	0.04
135461982	213	1.27	13	0
5281887	198	1.18	287	0
11201035	227	1.36	72	0
5280373	490	2.93	471	0.01
92810	158	0.94	218	0
16725726	149	0.89	61	0
73671	155	0.93	218	0
5387181	638	3.82	47	0
1701	406	2.43	706	0.01
91865076	107	0.64	7	0
11296583	301	1.8	826	0.01
6129	460	2.75	1748	0.02
157991	304	1.82	1896	0.02
269933	47	0.28	6	0
3314	882	5.27	3572	0.04
25074470	468	2.8	2002	0.02
9848818	744	4.45	820	0.01
4416	59	0.35	259	0
6293	142	0.85	2044	0.02
7840	531	3.18	176	0
375084	82	0.49	16	0
135484659	465	2.78	32	0
3005573	431	2.58	605	0.01
6917907	514	3.07	609	0.01
4534	658	3.93	1666	0.02
447912	615	3.68	631	0.01
28936	78	0.47	27	0
107650	539	3.22	213	0
460	699	4.18	2174	0.03
11524680	108	0.65	41	0
61898	40	0.24	5	0
6681	115	0.69	14	0
5364509	110	0.66	116	0
7074	48	0.29	8	0
440623	106	0.63	280	0
3495594	131	0.78	39	0
31100	1158	6.92	7073	0.09
263	1023	6.12	5127	0.06
69619	93	0.56	46	0
99470	562	3.36	268	0
15978579	421	2.52	112	0
10943	41	0.25	163	0
2051	755	4.51	921	0.01
12433	188	1.12	115	0
8561	264	1.58	52	0
62332	40	0.24	3	0
11730812	378	2.26	8	0
11954041	160	0.96	106	0
114835	381	2.28	198	0
92292	40	0.24	14	0
446925	811	4.85	3067	0.04
5988	1207	7.22	75812	0.91
38479	376	2.25	284	0
7407	44	0.26	84	0
154257	327	1.96	365	0
1048	446	2.67	2720	0.03
439763	98	0.59	266	0
104822	144	0.86	1129	0.01
50897	48	0.29	40	0
7037	48	0.29	90	0
6449974	23	0.14	7	0
896	1822	10.9	26144	0.31
40973	643	3.85	1801	0.02
30323	2062	12.33	8423	0.1
3606	222	1.33	689	0.01
8572	137	0.82	81	0
8305	48	0.29	49	0
5040063	653	3.9	356	0
4296	105	0.63	310	0
59693	150	0.9	555	0.01
5281034	275	1.64	442	0.01
359	608	3.64	2108	0.03
42608457	40	0.24	1	0
19284	169	1.01	20	0
65067	138	0.83	218	0
4211	754	4.51	918	0.01
5281616	574	3.43	534	0.01
114777	353	2.11	3	0
5282360	336	2.01	315	0
5284645	280	1.67	228	0
22571	48	0.29	185	0
47167	62	0.37	15	0
11178	40	0.24	2515	0.03
667476	97	0.58	226	0
5468522	241	1.44	128	0
667639	694	4.15	575	0.01
5280794	381	2.28	934	0.01
162859	758	4.53	150	0
8370	845	5.05	2479	0.03
8425	72	0.43	63	0
91497	137	0.82	246	0
5311217	326	1.95	364	0
6076	1004	6	72652	0.88
6433099	88	0.53	7	0
5206	1150	6.88	9125	0.11
4788	445	2.66	1487	0.02
5196	121	0.72	7818	0.09
720491	185	1.11	11	0
449241	942	5.63	1784	0.02
769	389	2.33	22451	0.27
6438355	529	3.16	110	0
28780	352	2.1	572	0.01
5288149	517	3.09	191	0
36081	40	0.24	5	0
6279	1038	6.21	6114	0.07
162807	53	0.32	113	0
5282800	569	3.4	162	0
44182312	519	3.1	4	0
1203	1066	6.37	112	0
60857	928	5.55	476	0.01
5736	213	1.27	271	0
5717	831	4.97	632	0.01
962	869	5.2	189631	2.28
5284607	795	4.75	1731	0.02
6918314	410	2.45	168	0
6918537	502	3	1052	0.01
42611257	957	5.72	1684	0.02
135398742	1801	10.77	1582	0.02
121749	843	5.04	46	0
5584	437	2.61	465	0.01
5572	734	4.39	998	0.01
5566	715	4.28	3794	0.05
5556	1042	6.23	1510	0.02
6918140	896	5.36	462	0.01
216237	401	2.4	1046	0.01
9926791	1028	6.15	1539	0.02
941651	472	2.82	370	0
5452	745	4.45	2562	0.03
5419	382	2.28	143	0
6018	502	3	1488	0.02
441383	265	1.58	250	0
3002190	872	5.21	715	0.01
56012	965	5.77	1339	0.02
5357	262	1.57	834	0.01
5355	950	5.68	4718	0.06
121494085	1360	8.13	1495	0.02
41693	581	3.47	2774	0.03
154059	1050	6.28	651	0.01
25960	343	2.05	843	0.01
24203	474	2.83	1356	0.02
516892	1225	7.33	5018	0.06
5210	861	5.15	976	0.01
5202	775	4.63	103208	1.24
153311	1359	8.13	7518	0.09
11243969	797	4.77	574	0.01
441290	550	3.29	2945	0.04
5070	782	4.68	1625	0.02
5770	787	4.71	16211	0.2
208902	631	3.77	401	0
4999	277	1.66	139	0
1050	444	2.66	2246	0.03
181572	815	4.87	731	0.01
6178111	412	2.46	1349	0.02
4913	466	2.79	3990	0.05
410087	594	3.55	3276	0.04
43672	1499	8.96	4017	0.05
5909	1533	9.17	7297	0.09
68654	438	2.62	230	0
4771	634	3.79	1007	0.01
4761	216	1.29	312	0
170530	433	2.59	5	0
6869	833	4.98	2313	0.03
9941444	251	1.5	423	0.01
452306	351	2.1	166	0
439302	1133	6.78	21572	0.26
4614	667	3.99	219	0
65028	1024	6.12	4490	0.05
3036505	229	1.37	143	0
9417	286	1.71	289	0
4583	1517	9.07	8238	0.1
4539	722	4.32	4261	0.05
6540478	668	3.99	209	0
6604200	1601	9.57	2908	0.04
937	1479	8.84	11040	0.13
4463	1502	8.98	4959	0.06
4456	584	3.49	5053	0.06
4440	481	2.88	322	0
5360515	919	5.5	8746	0.11
119584	583	3.49	356	0
54889	352	2.1	98	0
54675783	1714	10.25	6585	0.08
4189	1205	7.21	2806	0.03
4086	936	5.6	1596	0.02
441129	1217	7.28	3559	0.04
4054	1397	8.35	2681	0.03
19090	1215	7.27	1235	0.01
4031	380	2.27	183	0
866	378	2.26	25161	0.3
5281243	674	4.03	2756	0.03
157920	661	3.95	270	0
3965	1317	7.88	283	0
13314	668	3.99	230	0
11658860	184	1.1	314	0
11597698	605	3.62	350	0
28486	1874	11.21	6	0
16134956	862	5.15	2431	0.03
16158208	465	2.78	165	0
123600	1008	6.03	568	0.01
6918011	509	3.04	859	0.01
11333	1796	10.74	3030	0.04
3826	1520	9.09	2457	0.03
3696	1333	7.97	10447	0.13
5311181	896	5.36	2158	0.03
3690	1555	9.3	6518	0.08
10621	882	5.27	1916	0.02
5284566	1260	7.53	1456	0.02
16132283	639	3.82	26020	0.31
5282199	800	4.78	314	0
5379	897	5.36	1076	0.01
16130957	139	0.83	242	0
9651	743	4.44	2450	0.03
444013	469	2.8	75	0
23982	562	3.36	13827	0.17
24847884	796	4.76	1287	0.02
62819	395	2.36	26	0
1548972	1652	9.88	1459	0.02
3394	1128	6.75	2470	0.03
82153	824	4.93	390	0
657237	1622	9.7	3528	0.04
21319	542	3.24	1121	0.01
23616740	539	3.22	93	0
134018	968	5.79	895	0.01
3324	583	3.49	791	0.01
123619	888	5.31	797	0.01
3308	1322	7.91	571	0.01
14051	1055	6.31	4186	0.05
5284555	476	2.85	71	0
969472	1090	6.52	164	0
12560	1691	10.11	14774	0.18
150610	710	4.25	1189	0.01
5282411	1028	6.15	12928	0.16
448812	535	3.2	1187	0.01
60877	899	5.38	2292	0.03
3198	428	2.56	776	0.01
3162	362	2.16	464	0.01
3151	1632	9.76	2320	0.03
3033818	703	4.2	315	0
3108	1580	9.45	8942	0.11
13505	1038	6.21	297	0
5281613	837	5.01	591	0.01
441281	590	3.53	3	0
5284543	590	3.53	412	0
7029	158	0.94	367	0
68861	489	2.92	398	0
5360696	1183	7.07	2109	0.03
5311066	417	2.49	132	0
2995	811	4.85	5877	0.07
189821	516	3.09	459	0.01
444030	617	3.69	153	0
2955	1160	6.94	5188	0.06
5284537	459	2.74	1697	0.02
16129674	223	1.33	1655	0.02
2816	366	2.19	32	0
2809	848	5.07	348	0
1547484	239	1.43	851	0.01
156419	897	5.36	1225	0.01
2725	1369	8.19	2105	0.03
9552079	1358	8.12	9460	0.11
25137844	662	3.96	191	0
5479529	1442	8.62	2455	0.03
441199	293	1.75	2923	0.04
6335986	643	3.85	226	0
5362065	417	2.49	924	0.01
6915944	785	4.69	304	0
47964	487	2.91	424	0.01
51038	638	3.82	855	0.01
31072	403	2.41	1263	0.02
2564	174	1.04	59	0
16220016	371	2.22	919	0.01
5288783	525	3.14	1132	0.01
23083748	117	0.7	15	0
6916249	401	2.4	2	0
2451	903	5.4	199	0
6834	453	2.71	381	0
60726	273	1.63	253	0
104865	1983	11.86	2514	0.03
2391	1163	6.95	614	0.01
2381	747	4.47	640	0.01
39042	1270	7.59	1812	0.02
2370	463	2.77	1095	0.01
1201549	832	4.98	799	0.01
65281	687	4.11	2664	0.03
6450551	545	3.26	751	0.01
73415752	132	0.79	2	0
174174	1568	9.38	30724	0.37
74989	572	3.42	1007	0.01
6005	574	3.43	10047	0.12
135409400	561	3.35	409	0
2159	726	4.34	1201	0.01
2099	307	1.84	353	0
5282181	1354	8.1	1059	0.01
60164	449	2.68	520	0.01
1986	902	5.39	8580	0.1
439280	46	0.28	4261	0.05
10909430	405	2.42	87	0
1727	985	5.89	5157	0.06
23976	1043	6.24	17001	0.2
1052	1250	7.47	946	0.01
123634	99	0.59	56	0
5281071	751	4.49	314	0
24705	396	2.37	3912	0.05
160883	503	3.01	697	0.01
216235	495	2.96	206	0
1369	872	5.21	917	0.01
2349	1111	6.64	2	0
216416	428	2.56	148	0
125017	828	4.95	359	0
3080904	74	0.44	15	0
10607	185	1.11	2901	0.03
25126798	907	5.42	1449	0.02
753	1004	6	47936	0.58
153921	397	2.37	1287	0.02
4846	171	1.02	34	0
4057	91	0.54	23	0
644241	1194	7.14	1882	0.02
16137271	999	5.97	583	0.01
6852391	513	3.07	685	0.01
3305	553	3.31	3195	0.04
9578005	626	3.74	99	0
160051	672	4.02	223	0
10188	498	2.98	17	0
9852746	821	4.91	1033	0.01
5280965	931	5.57	17279	0.21
5742832	373	2.23	1787	0.02
2800	285	1.7	5517	0.07
148192	1142	6.83	1691	0.02
8376	533	3.19	1482	0.02
2723790	459	2.74	9085	0.11
31373	841	5.03	2204	0.03
24247	485	2.9	217	0
943	334	2	32393	0.39
170364	102	0.61	37	0
27991	79	0.47	4381	0.05
312	384	2.3	46203	0.56
5287620	424	2.54	2625	0.03
84046	362	2.16	267	0
108107	125	0.75	412	0
3091786	843	5.04	159	0
52918385	320	1.91	93	0
4549	329	1.97	723	0.01
135445697	104	0.62	117	0
135529082	121	0.72	69	0
135419186	466	2.79	1534	0.02
91636	195	1.17	577	0.01
6914273	851	5.09	2062	0.02
6597	974	5.82	1571	0.02
190	392	2.34	29772	0.36
4659569	825	4.93	517	0.01
9854230	54	0.32	58	0
62314	948	5.67	1545	0.02
150459	194	1.16	60	0
78350426	175	1.05	1	0
135411	407	2.43	146	0
71384	576	3.44	428	0.01
56928011	210	1.26	7	0
11960529	229	1.37	352	0
9554809	493	2.95	329	0
23725625	189	1.13	1420	0.02
4858	302	1.81	283	0
24924	729	4.36	418	0.01
6850743	530	3.17	5	0
105075	566	3.38	1409	0.02
23985	1146	6.85	1685	0.02
94381	647	3.87	33	0
5773	659	3.94	1562	0.02
11617	584	3.49	661	0.01
72271	270	1.61	332	0
5955	541	3.24	1520	0.02
14290	384	2.3	14	0
2072	240	1.44	54	0
9948349	78	0.47	54	0
39929	797	4.77	177	0
60934	1208	7.22	1338	0.02
3002977	594	3.55	1116	0.01
131535	515	3.08	174	0
193962	559	3.34	799	0.01
65016	424	2.54	953	0.01
6917	499	2.98	2079	0.03
17755052	803	4.8	237	0
2125	421	2.52	1035	0.01
2145	292	1.75	1681	0.02
24636	690	4.13	73	0
10680	438	2.62	1670	0.02
67818	177	1.06	113	0
965	843	5.04	9948	0.12
7871	812	4.86	1030	0.01
65351	906	5.42	1226	0.01
9777	261	1.56	317	0
9638	162	0.97	226	0
67815	250	1.49	163	0
67734	448	2.68	321	0
67542	258	1.54	177	0
6046	780	4.66	371	0
9803963	521	3.12	310	0
3392731	394	2.36	152	0
64929	369	2.21	202	0
1549107	507	3.03	1136	0.01
8987	540	3.23	2010	0.02
9600409	341	2.04	99	0
170300	550	3.29	123	0
454	90	0.54	507	0.01
8130	88	0.53	239	0
6184	381	2.28	1030	0.01
31289	60	0.36	456	0.01
5366415	548	3.28	102	0
135565635	218	1.3	110	0
6440821	283	1.69	187	0
7057	374	2.24	1557	0.02
5281810	46	0.28	48	0
104849	811	4.85	2118	0.03
5768	810	4.84	6378	0.08
5274585	539	3.22	108	0
10229498	331	1.98	21	0
778	806	4.82	20733	0.25
441371	416	2.49	168	0
2783	398	2.38	1517	0.02
6212	536	3.21	16409	0.2
16682746	886	5.3	133	0
51342034	97	0.58	24	0
65110	712	4.26	1288	0.02
5478003	321	1.92	38	0
23989	761	4.55	7476	0.09
10915	552	3.3	377	0
38779	302	1.81	214	0
6989	564	3.37	3065	0.04
161036	18	0.11	80	0
145386	274	1.64	375	0
676454	161	0.96	1285	0.02
9929138	625	3.74	456	0.01
95509	424	2.54	7	0
160481	306	1.83	56	0
6436082	76	0.45	86	0
5316673	18	0.11	73	0
16131138	57	0.34	3300	0.04
10922465	70	0.42	61	0
6697	294	1.76	81	0
161591	54	0.32	81	0
909822	78	0.47	25	0
44566108	399	2.39	22	0
13263	278	1.66	162	0
9829523	453	2.71	497	0.01
5281793	483	2.89	220	0
6338	527	3.15	2259	0.03
9818919	334	2	34	0
4056	741	4.43	4330	0.05
22311	663	3.96	2331	0.03
3053	482	2.88	9459	0.11
3453	426	2.55	592	0.01
[truncated: 11,013 more rows]
