# Supplementary material for: A Multi‐Dimensional Approach to Map Disease Relationships Challenges Classical Disease Views
Source: Adv Sci (Weinh). 2024 Jun 5;11(30):2401754. doi: 10.1002/advs.202401754 (PMC11321629; doi:10.1002/advs.202401754)
Supplement: Supplementary file 3 — Supporting Information [file ADVS-11-2401754-s001.xlsx]

## Sheet: diseases_final
MedGen_ID	MedGen_name	cluster_number	cluster_name_ChatGPT	ICD-10_code	ICD-10_name	ICD-10_chapter	candidate_cluster	candidate_cluster_type
C0023787	Lipodystrophy	1	Metabolic and Muscular Disorders				No
C1136321	HIV-Associated Lipodystrophy Syndrome	1	Metabolic and Muscular Disorders				No
C0686353	Limb-girdle muscular dystrophy	1	Metabolic and Muscular Disorders				No
C0036439	Scoliosis	2	Sensory and Musculoskeletal Disorders	M419	Scoliosis, unspecified	Diseases of the musculoskeletal system and connective tissue	No
C0086543	Cataract	2	Sensory and Musculoskeletal Disorders	H269	Unspecified cataract	Diseases of the eye and adnexa	No
C0027092	Myopia	2	Sensory and Musculoskeletal Disorders				No
C0018784	Sensorineural hearing loss disorder	2	Sensory and Musculoskeletal Disorders	H905	Unspecified sensorineural hearing loss	Diseases of the ear and mastoid process	No
C0011053	Deafness	2	Sensory and Musculoskeletal Disorders				No
C0017601	Glaucoma	2	Sensory and Musculoskeletal Disorders	H409	Unspecified glaucoma	Diseases of the eye and adnexa	No
C0033817	Pseudomonas infection	3	Systemic Infectious and Inflammatory Disorders				No
C0022408	Arthropathy	3	Systemic Infectious and Inflammatory Disorders	M259	Joint disorder, unspecified	Diseases of the musculoskeletal system and connective tissue	No
C0019294	Inguinal hernia	3	Systemic Infectious and Inflammatory Disorders				No
C0021843	Intestinal obstruction	3	Systemic Infectious and Inflammatory Disorders				No
C0162429	Malnutrition	3	Systemic Infectious and Inflammatory Disorders				No
C0034186	Pyelonephritis	3	Systemic Infectious and Inflammatory Disorders				No
C0029134	Optic neuritis	3	Systemic Infectious and Inflammatory Disorders				No
C0037299	Skin ulcer	3	Systemic Infectious and Inflammatory Disorders				No
C0007642	Cellulitis	3	Systemic Infectious and Inflammatory Disorders				No
C0007286	Carpal tunnel syndrome	3	Systemic Infectious and Inflammatory Disorders				No
C0001623	Adrenal insufficiency	3	Systemic Infectious and Inflammatory Disorders				No
C0034155	Thrombotic thrombocytopenic purpura	3	Systemic Infectious and Inflammatory Disorders				No
C0012739	Disseminated intravascular coagulation	3	Systemic Infectious and Inflammatory Disorders	D65	Disseminated intravascular coagulation [defibrination syndrome]	Diseases of the blood and blood-forming organs and certain disorders involving the immune mechanism	No
C3714745	Malabsorption	3	Systemic Infectious and Inflammatory Disorders				No
C0008489	Chorea	4	Neurological Movement Disorders				No
C0003537	Aphasia	4	Neurological Movement Disorders				No
C0007758	Cerebellar ataxia	4	Neurological Movement Disorders				No
C0152025	Polyneuropathy	4	Neurological Movement Disorders	G629	Polyneuropathy, unspecified	Diseases of the nervous system	No
C0040485	Torticollis	4	Neurological Movement Disorders	M436	Torticollis	Diseases of the musculoskeletal system and connective tissue	No
C0004604	Back pain	5	Common Symptomatic Conditions	M549	Dorsalgia, unspecified	Diseases of the musculoskeletal system and connective tissue	No
C0024031	Low back pain	5	Common Symptomatic Conditions				No
C0917801	Insomnia	5	Common Symptomatic Conditions				No
C0040822	Tremor	5	Common Symptomatic Conditions	R251	Tremor, unspecified	Symptoms, signs and abnormal clinical and laboratory findings, not elsewhere classified	No
C0002622	Amnesia	5	Common Symptomatic Conditions				No
C0010200	Cough	5	Common Symptomatic Conditions				No
C0033774	Pruritus	5	Common Symptomatic Conditions	L299	Pruritus, unspecified	Diseases of the skin and subcutaneous tissue	No
C0018681	Headache	5	Common Symptomatic Conditions				No
C0040264	Tinnitus	5	Common Symptomatic Conditions				No
C0008479	Chondrosarcoma	6	Soft Tissue and Connective Tissue Neoplasms				Yes	cancer
C0016057	Fibrosarcoma	6	Soft Tissue and Connective Tissue Neoplasms				Yes	cancer
C0206656	Embryonal rhabdomyosarcoma	6	Soft Tissue and Connective Tissue Neoplasms				Yes	cancer
C0027809	Schwannoma	6	Soft Tissue and Connective Tissue Neoplasms				Yes	cancer
C0016045	Fibroma	6	Soft Tissue and Connective Tissue Neoplasms				Yes	cancer
C0023827	Liposarcoma	6	Soft Tissue and Connective Tissue Neoplasms				Yes	cancer
C0206655	Alveolar rhabdomyosarcoma	6	Soft Tissue and Connective Tissue Neoplasms				Yes	cancer
C0035412	Rhabdomyosarcoma	6	Soft Tissue and Connective Tissue Neoplasms				Yes	cancer
C0206726	Gliosarcoma	6	Soft Tissue and Connective Tissue Neoplasms				Yes	cancer
C0010038	Corneal opacity	7	Ocular Surface and Retinal Disorders				No
C0085109	Corneal neovascularization	7	Ocular Surface and Retinal Disorders				No
C0024437	Macular degeneration	7	Ocular Surface and Retinal Disorders				No
C0035328	Retinal vein occlusion	7	Ocular Surface and Retinal Disorders				No
C0033999	Pterygium	7	Ocular Surface and Retinal Disorders				No
C0040034	Thrombocytopenia	8	Immunologic and Hematologic Disorders	D696	Thrombocytopenia, unspecified	Diseases of the blood and blood-forming organs and certain disorders involving the immune mechanism	No
C0002878	Hemolytic anemia	8	Immunologic and Hematologic Disorders				No
C0002994	Angioedema	8	Immunologic and Hematologic Disorders				No
C0027726	Nephrotic syndrome	8	Immunologic and Hematologic Disorders	N049	Nephrotic syndrome with unspecified morphologic changes	Diseases of the genitourinary system	No
C0036202	Sarcoidosis	8	Immunologic and Hematologic Disorders	D869	Sarcoidosis, unspecified	Diseases of the blood and blood-forming organs and certain disorders involving the immune mechanism	No
C0042164	Uveitis	8	Immunologic and Hematologic Disorders				No
C0027707	Interstitial nephritis	8	Immunologic and Hematologic Disorders				No
C0042109	Urticaria	8	Immunologic and Hematologic Disorders	L509	Urticaria, unspecified	Diseases of the skin and subcutaneous tissue	No
C0018939	Hematologic disorders	8	Immunologic and Hematologic Disorders	D759	Disease of blood and blood-forming organs, unspecified	Diseases of the blood and blood-forming organs and certain disorders involving the immune mechanism	No
C0024535	Plasmodium falciparum malaria	8	Immunologic and Hematologic Disorders	B509	Plasmodium falciparum malaria, unspecified	Certain infectious and parasitic diseases	No
C0010674	Cystic fibrosis	8	Immunologic and Hematologic Disorders	E849	Cystic fibrosis, unspecified	Endocrine, nutritional and metabolic diseases	No
C0013238	Dry eye syndrome	8	Immunologic and Hematologic Disorders				No
C0039494	Temporomandibular joint disorder	9	Sleep and Anxiety Disorders				No
C0030319	Panic disorder	9	Sleep and Anxiety Disorders	F410	Panic disorder [episodic paroxysmal anxiety]	Mental, Behavioral and Neurodevelopmental disorders	No
C0003578	Apnea	9	Sleep and Anxiety Disorders				No
C0037315	Sleep apnea	9	Sleep and Anxiety Disorders				No
C0085083	Ovarian hyperstimulation syndrome	10	Endocrine and Reproductive Disorders				No
C0018418	Gynecomastia	10	Endocrine and Reproductive Disorders				No
C0001627	Congenital adrenal hyperplasia	10	Endocrine and Reproductive Disorders				No
C0002453	Amenorrhea	10	Endocrine and Reproductive Disorders	N912	Amenorrhea, unspecified	Diseases of the genitourinary system	No
C0020619	Hypogonadism	10	Endocrine and Reproductive Disorders				No
C0020635	Hypopituitarism	10	Endocrine and Reproductive Disorders	E230	Hypopituitarism	Endocrine, nutritional and metabolic diseases	No
C1704436	peripheral arterial disease	11	Vascular Disorders and Complications				No
C0010051	Coronary aneurysm	11	Vascular Disorders and Complications				No
C0026691	Acute febrile mucocutaneous lymph node syndrome	11	Vascular Disorders and Complications	M303	Mucocutaneous lymph node syndrome [Kawasaki]	Diseases of the musculoskeletal system and connective tissue	No
C0034734	Raynaud disease	11	Vascular Disorders and Complications				No
C0018944	Hematoma	11	Vascular Disorders and Complications				No
C0751955	Brain infarction	11	Vascular Disorders and Complications				No
C0085096	Peripheral vascular disease	11	Vascular Disorders and Complications	I739	Peripheral vascular disease, unspecified	Diseases of the circulatory system	No
C0162820	Allergic contact dermatitis	12	Hepatobiliary and Dermatological Disorders	L239	Allergic contact dermatitis, unspecified cause	Diseases of the skin and subcutaneous tissue	No
C0027947	Neutropenic disorder	12	Hepatobiliary and Dermatological Disorders				No
C0002170	Alopecia	12	Hepatobiliary and Dermatological Disorders				No
C0008370	Cholestasis	12	Hepatobiliary and Dermatological Disorders	K831	Obstruction of bile duct	Diseases of the digestive system	No
C0008372	Intrahepatic cholestasis	12	Hepatobiliary and Dermatological Disorders				No
C0020625	Hyponatremia	12	Hepatobiliary and Dermatological Disorders				No
C0001339	Acute pancreatitis	12	Hepatobiliary and Dermatological Disorders				No
C0014518	Toxic epidermal necrolysis	12	Hepatobiliary and Dermatological Disorders	L512	Toxic epidermal necrolysis [Lyell]	Diseases of the skin and subcutaneous tissue	No
C0003850	Arteriosclerosis	12	Hepatobiliary and Dermatological Disorders				No
C0010692	Urinary bladder inflammation	12	Hepatobiliary and Dermatological Disorders				No
C0019158	Hepatitis	12	Hepatobiliary and Dermatological Disorders	K759	Inflammatory liver disease, unspecified	Diseases of the digestive system	No
C0149721	Left ventricular hypertrophy	12	Hepatobiliary and Dermatological Disorders				No
C0085605	Hepatic failure	12	Hepatobiliary and Dermatological Disorders				No
C0011882	Diabetic neuropathy	13	Diabetic Complications and Neurovascular Events				No
C0035305	Retinal detachment	13	Diabetic Complications and Neurovascular Events				No
C0038525	Subarachnoid hemorrhage	13	Diabetic Complications and Neurovascular Events	I609	Nontraumatic subarachnoid hemorrhage, unspecified	Diseases of the circulatory system	No
C0011884	Diabetic retinopathy	13	Diabetic Complications and Neurovascular Events				No
C0242350	Erectile abnormalities	13	Diabetic Complications and Neurovascular Events				No
C0011881	Disorder of kidney due to diabetes mellitus	14	Renal and Pulmonary Complications				No
C0001925	Albuminuria	14	Renal and Pulmonary Complications				No
C0034067	Emphysema	14	Renal and Pulmonary Complications	J439	Emphysema, unspecified	Diseases of the respiratory system	No
C0006663	Calcinosis	14	Renal and Pulmonary Complications				No
C0034069	Pulmonary fibrosis	14	Renal and Pulmonary Complications				No
C0041956	Ureteral obstruction	14	Renal and Pulmonary Complications				No
C0041948	Uremia	14	Renal and Pulmonary Complications				No
C0033687	Proteinuria	14	Renal and Pulmonary Complications				No
C1800706	Idiopathic Pulmonary Fibrosis	14	Renal and Pulmonary Complications				No
C0520459	Necrotizing enterocolitis	14	Renal and Pulmonary Complications				No
C5191670	Synucleinopathy	15	Neurological and Ophthalmological Disorders				No
C4551998	Brain small vessel disease 1 with or without ocular anomalies	15	Neurological and Ophthalmological Disorders				No
C0011848	Diabetes insipidus	15	Neurological and Ophthalmological Disorders	E232	Diabetes insipidus	Endocrine, nutritional and metabolic diseases	No
C0005697	Neurogenic bladder	15	Neurological and Ophthalmological Disorders				No
C0026205	Miosis	15	Neurological and Ophthalmological Disorders				No
C0032617	Polyuria	15	Neurological and Ophthalmological Disorders				No
C0040460	Toothache	15	Neurological and Ophthalmological Disorders				No
C0151889	Hyperreflexia	15	Neurological and Ophthalmological Disorders				No
C0013132	Drooling	15	Neurological and Ophthalmological Disorders				No
C0338480	Migraine without aura	15	Neurological and Ophthalmological Disorders				No
C0020651	Orthostatic hypotension	15	Neurological and Ophthalmological Disorders	I951	Orthostatic hypotension	Diseases of the circulatory system	No
C0027429	Nasal obstruction present	15	Neurological and Ophthalmological Disorders				No
C0026850	Muscular dystrophy	16	Neuromuscular Disorders				No
C3250443	Steinert myotonic dystrophy syndrome	16	Neuromuscular Disorders				No
C0026847	Spinal muscular atrophy	16	Neuromuscular Disorders	G129	Spinal muscular atrophy, unspecified	Diseases of the nervous system	No
C0221055	Paramyotonia congenita of von Eulenburg	16	Neuromuscular Disorders				No
C0014804	Erythromelalgia	16	Neuromuscular Disorders				No
C4763826	TSC2 Monoallelic Inactivation	17	Genetic Syndromes and Tumor Susceptibility				No
C0031269	Peutz-Jeghers syndrome	17	Genetic Syndromes and Tumor Susceptibility				No
C0751674	Lymphangiomyomatosis	17	Genetic Syndromes and Tumor Susceptibility				No
C0014173	Hyperplasia of the endometrium	17	Genetic Syndromes and Tumor Susceptibility				No
C0018916	Hemangioma	17	Genetic Syndromes and Tumor Susceptibility				No
C0451641	Urolithiasis	18	Renal and Biliary Disorders				No
C0016977	Gallbladder disease	18	Renal and Biliary Disorders	K829	Disease of gallbladder, unspecified	Diseases of the digestive system	No
C0740394	Hyperuricemia	18	Renal and Biliary Disorders				No
C0018099	Gout	18	Renal and Biliary Disorders	M109	Gout, unspecified	Diseases of the musculoskeletal system and connective tissue	No
C0014836	Recurrent E. coli infections	18	Renal and Biliary Disorders				No
C0162635	Angelman syndrome	19	Neurodevelopmental Disorders				No
C0035372	Rett syndrome	19	Neurodevelopmental Disorders	F842	Rett's syndrome	Mental, Behavioral and Neurodevelopmental disorders	No
CN237736	Symptomatic form of fragile X syndrome in female carrier	19	Neurodevelopmental Disorders				No
C0020542	Pulmonary hypertension	20	Respiratory and Metabolic Disorders				No
C0020452	Hyperemia	20	Respiratory and Metabolic Disorders				No
C0151526	Premature birth	20	Respiratory and Metabolic Disorders				No
C0019202	Wilson disease	20	Respiratory and Metabolic Disorders				No
C0013182	Drug allergy	20	Respiratory and Metabolic Disorders				No
C0006267	Bronchiectasis	20	Respiratory and Metabolic Disorders				No
C3714514	Infection	20	Respiratory and Metabolic Disorders				No
C0027796	Neuralgia	20	Respiratory and Metabolic Disorders				No
C0029458	Postmenopausal osteoporosis	20	Respiratory and Metabolic Disorders	M810	Age-related osteoporosis without current pathological fracture	Diseases of the musculoskeletal system and connective tissue	No
C0034063	Pulmonary edema	20	Respiratory and Metabolic Disorders				No
C0020503	Secondary hyperparathyroidism	20	Respiratory and Metabolic Disorders				No
C0006287	Bronchopulmonary dysplasia of newborn	20	Respiratory and Metabolic Disorders				No
C0040997	Trigeminal neuralgia	20	Respiratory and Metabolic Disorders	G500	Trigeminal neuralgia	Diseases of the nervous system	No
C0038362	Stomatitis	21	Mucosal and Joint Disorders				No
C0003862	Arthralgia	21	Mucosal and Joint Disorders				No
C0031099	Periodontitis	21	Mucosal and Joint Disorders				No
C0031090	Periodontal disease	21	Mucosal and Joint Disorders	K056	Periodontal disease, unspecified	Diseases of the digestive system	No
C0037199	Sinusitis	21	Mucosal and Joint Disorders				No
C0035455	Rhinitis	21	Mucosal and Joint Disorders				No
C0041834	Erythema	21	Mucosal and Joint Disorders	L539	Erythematous condition, unspecified	Diseases of the skin and subcutaneous tissue	No
C0022104	Irritable bowel syndrome	21	Mucosal and Joint Disorders				No
C0033581	Prostatitis	21	Mucosal and Joint Disorders	N419	Inflammatory disease of prostate, unspecified	Diseases of the genitourinary system	No
C0043194	Wiskott-Aldrich syndrome	22	Genetic and Immunological Disorders	D820	Wiskott-Aldrich syndrome	Diseases of the blood and blood-forming organs and certain disorders involving the immune mechanism	No
C1288287	Amyloid of familial Mediterranean fever	22	Genetic and Immunological Disorders				No
C0005283	beta Thalassemia	22	Genetic and Immunological Disorders	D561	Beta thalassemia	Diseases of the blood and blood-forming organs and certain disorders involving the immune mechanism	No
C0017205	Gaucher disease	22	Genetic and Immunological Disorders				No
C0085110	Severe combined immunodeficiency disease	22	Genetic and Immunological Disorders				No
C1096155	Macrophage activation syndrome	22	Genetic and Immunological Disorders				No
C0002986	Angiokeratoma corporis diffusum	22	Genetic and Immunological Disorders				No
C0001430	Adenoma	23	Solid Organ and Skin Neoplasms				Yes	cancer
C0025202	Melanoma	23	Solid Organ and Skin Neoplasms				Yes	cancer
C0007114	Malignant neoplasm of skin	23	Solid Organ and Skin Neoplasms				Yes	cancer
C0029463	Osteosarcoma	23	Solid Organ and Skin Neoplasms				Yes	cancer
C0025500	Mesothelioma	23	Solid Organ and Skin Neoplasms	C459	Mesothelioma, unspecified	Neoplasms	Yes	cancer
C0149925	Small cell lung carcinoma	23	Solid Organ and Skin Neoplasms				Yes	cancer
C0206651	Clear cell sarcoma	23	Solid Organ and Skin Neoplasms				Yes	cancer
C0001418	Adenocarcinoma	23	Solid Organ and Skin Neoplasms				Yes	cancer
C0007097	Carcinoma	23	Solid Organ and Skin Neoplasms				Yes	cancer
C2239176	Hepatocellular carcinoma	23	Solid Organ and Skin Neoplasms	C220	Liver cell carcinoma	Neoplasms	Yes	cancer
C0684249	Lung carcinoma	23	Solid Organ and Skin Neoplasms				Yes	cancer
C0007137	Squamous cell carcinoma	23	Solid Organ and Skin Neoplasms				Yes	cancer
C0009402	Colorectal carcinoma	23	Solid Organ and Skin Neoplasms				Yes	cancer
C0014170	Endometrial neoplasm	23	Solid Organ and Skin Neoplasms				Yes	cancer
C0024121	Neoplasm of lung	23	Solid Organ and Skin Neoplasms				Yes	cancer
C0919267	Neoplasm of ovary	23	Solid Organ and Skin Neoplasms				Yes	cancer
C0030297	Pancreatic Neoplasms	23	Solid Organ and Skin Neoplasms				Yes	cancer
C0376358	Malignant tumor of prostate	23	Solid Organ and Skin Neoplasms	C61	Malignant neoplasm of prostate	Neoplasms	Yes	cancer
C0024623	Stomach cancer	23	Solid Organ and Skin Neoplasms	C169	Malignant neoplasm of stomach, unspecified	Neoplasms	Yes	cancer
C0014175	Endometriosis	23	Solid Organ and Skin Neoplasms	N809	Endometriosis, unspecified	Diseases of the genitourinary system	Yes	cancer
C0002736	Amyotrophic lateral sclerosis	24	Neurological and Psychiatric Disorders				Yes	non-cancer
C3160718	Parkinson disease, late-onset	24	Neurological and Psychiatric Disorders				Yes	non-cancer
C0030193	Pain	24	Neurological and Psychiatric Disorders				Yes	non-cancer
C0002395	Alzheimer disease	24	Neurological and Psychiatric Disorders	G309	Alzheimer's disease, unspecified	Diseases of the nervous system	Yes	non-cancer
C0007786	Ischemic encephalopathy	24	Neurological and Psychiatric Disorders				Yes	non-cancer
C0028043	Nicotine dependence	24	Neurological and Psychiatric Disorders				Yes	non-cancer
C0036341	Schizophrenia	24	Neurological and Psychiatric Disorders	F209	Schizophrenia, unspecified	Mental, Behavioral and Neurodevelopmental disorders	Yes	non-cancer
C0022333	Jacksonian seizure	24	Neurological and Psychiatric Disorders				Yes	non-cancer
C0038220	Status epilepticus	24	Neurological and Psychiatric Disorders				Yes	non-cancer
C0162871	Abdominal aortic aneurysm	25	Vascular and Connective Tissue Disorders				No
C0024796	Marfan syndrome	25	Vascular and Connective Tissue Disorders				No
C0003486	Aortic aneurysm	25	Vascular and Connective Tissue Disorders				No
C0162872	Aneurysm of thoracic aorta	25	Vascular and Connective Tissue Disorders				No
C0024143	Lupus nephritis	25	Vascular and Connective Tissue Disorders				No
C0013390	Dysmenorrhea	26	Reproductive and Musculoskeletal Disorders	N946	Dysmenorrhea, unspecified	Diseases of the genitourinary system	No
C0015802	Femur fracture	26	Reproductive and Musculoskeletal Disorders				No
C0080274	Urinary retention	26	Reproductive and Musculoskeletal Disorders				No
C0017181	Gastrointestinal hemorrhage	26	Reproductive and Musculoskeletal Disorders	K922	Gastrointestinal hemorrhage, unspecified	Diseases of the digestive system	No
C0042345	Varicose veins	26	Reproductive and Musculoskeletal Disorders				No
C0702166	Acne	27	Infectious and Inflammatory Conditions	L709	Acne, unspecified	Diseases of the skin and subcutaneous tissue	No
C4554344	Food allergy	27	Infectious and Inflammatory Conditions				No
C0039103	Synovitis	27	Infectious and Inflammatory Conditions				No
C1968668	Leprosy 3	27	Infectious and Inflammatory Conditions				No
C0026948	Mycosis fungoides	27	Infectious and Inflammatory Conditions				No
C0004030	Aspergillosis	27	Infectious and Inflammatory Conditions	B449	Aspergillosis, unspecified	Certain infectious and parasitic diseases	No
C0024894	Mastitis	27	Infectious and Inflammatory Conditions				No
C0022568	Keratitis	27	Infectious and Inflammatory Conditions	H169	Unspecified keratitis	Diseases of the eye and adnexa	No
C0032310	Viral pneumonia	27	Infectious and Inflammatory Conditions	J129	Viral pneumonia, unspecified	Diseases of the respiratory system	No
C0041327	Pulmonary tuberculosis	27	Infectious and Inflammatory Conditions				No
C1862852	Spondyloarthropathy, susceptibility to, 1	27	Infectious and Inflammatory Conditions				No
C0030807	Pemphigus	27	Infectious and Inflammatory Conditions	L109	Pemphigus, unspecified	Diseases of the skin and subcutaneous tissue	No
C0014799	Erythroderma, Maculopapular	27	Infectious and Inflammatory Conditions				No
C0014742	Erythema multiforme	27	Infectious and Inflammatory Conditions	L519	Erythema multiforme, unspecified	Diseases of the skin and subcutaneous tissue	No
C0242584	Autoimmune thrombocytopenia	27	Infectious and Inflammatory Conditions				No
C0026838	Spasticity	28	Neurological and Behavioral Disorders				Yes	non-cancer
C0596170	Binging	28	Neurological and Behavioral Disorders				Yes	non-cancer
C0027404	Narcolepsy	28	Neurological and Behavioral Disorders				Yes	non-cancer
C0030662	Gambling, pathologic	28	Neurological and Behavioral Disorders	F630	Pathological gambling	Mental, Behavioral and Neurodevelopmental disorders	Yes	non-cancer
C0040517	Tourette syndrome	28	Neurological and Behavioral Disorders	F952	Tourette's disorder	Mental, Behavioral and Neurodevelopmental disorders	Yes	non-cancer
C0014549	Epilepsy with generalized tonic-clonic seizures	28	Neurological and Behavioral Disorders				Yes	non-cancer
C0035258	Restless legs	28	Neurological and Behavioral Disorders				Yes	non-cancer
C0270736	Essential tremor	28	Neurological and Behavioral Disorders	G250	Essential tremor	Diseases of the nervous system	Yes	non-cancer
C0028768	Obsessive-compulsive disorder	28	Neurological and Behavioral Disorders	F429	Obsessive-compulsive disorder, unspecified	Mental, Behavioral and Neurodevelopmental disorders	Yes	non-cancer
C0030569	Secondary Parkinson disease	29	Neurodegenerative and Movement Disorders	G219	Secondary parkinsonism, unspecified	Diseases of the nervous system	Yes	non-cancer
C0014556	Temporal lobe epilepsy	29	Neurodegenerative and Movement Disorders				Yes	non-cancer
C0752347	Lewy body dementia	29	Neurodegenerative and Movement Disorders				Yes	non-cancer
C0242422	Parkinsonism	29	Neurodegenerative and Movement Disorders				Yes	non-cancer
C0020179	Huntington disease	29	Neurodegenerative and Movement Disorders	G10	Huntington's disease	Diseases of the nervous system	Yes	non-cancer
C0026837	Rigidity	29	Neurodegenerative and Movement Disorders				Yes	non-cancer
C0026552	Morphine dependence	29	Neurodegenerative and Movement Disorders				Yes	non-cancer
C0013386	Drug-induced dyskinesia	29	Neurodegenerative and Movement Disorders				Yes	non-cancer
C0019337	Heroin dependence	29	Neurodegenerative and Movement Disorders				Yes	non-cancer
C0236733	Amphetamine-induced organic mental disorder	29	Neurodegenerative and Movement Disorders				Yes	non-cancer
C0040053	Thrombotic disease	30	Cardiovascular and Metabolic Disorders				No
C0032914	Preeclampsia	30	Cardiovascular and Metabolic Disorders				No
C0029408	Osteoarthritis	30	Cardiovascular and Metabolic Disorders				No
C0004238	Atrial fibrillation	30	Cardiovascular and Metabolic Disorders				No
C0035222	Adult acute respiratory distress syndrome	30	Cardiovascular and Metabolic Disorders	J80	Acute respiratory distress syndrome	Diseases of the respiratory system	No
C0028756	Morbid obesity	30	Cardiovascular and Metabolic Disorders				No
C0035229	Respiratory insufficiency	30	Cardiovascular and Metabolic Disorders				No
C0948089	Acute coronary syndrome	30	Cardiovascular and Metabolic Disorders				No
C0003811	Cardiac arrhythmia	30	Cardiovascular and Metabolic Disorders	I499	Cardiac arrhythmia, unspecified	Diseases of the circulatory system	No
C0019080	Hemorrhage	30	Cardiovascular and Metabolic Disorders				No
C0004114	Astrocytoma	31	Brain Tumors				Yes	cancer
C0014474	Ependymoma	31	Brain Tumors				Yes	cancer
C0025149	Medulloblastoma	31	Brain Tumors				Yes	cancer
C0006118	Neoplasm of brain	31	Brain Tumors				Yes	cancer
C0028945	Oligodendroglioma	31	Brain Tumors				Yes	cancer
C1853554	Radiation-induced meningioma	31	Brain Tumors				Yes	cancer
C0020501	Primary hyperoxaluria	32	Metabolic and Immunological Disorders				No
C0023374	Lesch-Nyhan syndrome	32	Metabolic and Immunological Disorders	E791	Lesch-Nyhan syndrome	Endocrine, nutritional and metabolic diseases	No
C0559470	Peanut allergic reaction	32	Metabolic and Immunological Disorders				No
C4751167	Late-onset focal dermal elastosis	33	Dermatological and Endocrine Disorders				No
C0004779	Gorlin syndrome	33	Dermatological and Endocrine Disorders				No
C0206708	Cervical intraepithelial neoplasia	33	Dermatological and Endocrine Disorders				No
C0014527	Epidermolysis bullosa	33	Dermatological and Endocrine Disorders	Q819	Epidermolysis bullosa, unspecified	Congenital malformations, deformations and chromosomal abnormalities	No
C0040156	Thyrotoxicosis	33	Dermatological and Endocrine Disorders				No
C0040761	Transposition of the great arteries	33	Dermatological and Endocrine Disorders				No
C0149521	Chronic pancreatitis	33	Dermatological and Endocrine Disorders				No
C0035334	Retinitis pigmentosa	33	Dermatological and Endocrine Disorders				No
C0018021	Goiter	33	Dermatological and Endocrine Disorders				No
C0039240	Supraventricular tachycardia	34	Cardiac Arrhythmias and Related Conditions	I471	Supraventricular tachycardia	Diseases of the circulatory system	Yes	non-cancer
C0020649	Hypotension	34	Cardiac Arrhythmias and Related Conditions	I959	Hypotension, unspecified	Diseases of the circulatory system	Yes	non-cancer
C0039231	Tachycardia	34	Cardiac Arrhythmias and Related Conditions	R000	Tachycardia, unspecified	Symptoms, signs and abnormal clinical and laboratory findings, not elsewhere classified	Yes	non-cancer
C0428977	Bradycardia	34	Cardiac Arrhythmias and Related Conditions	R001	Bradycardia, unspecified	Symptoms, signs and abnormal clinical and laboratory findings, not elsewhere classified	Yes	non-cancer
C0018790	Cardiac arrest	34	Cardiac Arrhythmias and Related Conditions	I469	Cardiac arrest, cause unspecified	Diseases of the circulatory system	Yes	non-cancer
C0042510	Ventricular fibrillation	34	Cardiac Arrhythmias and Related Conditions				Yes	non-cancer
C0042514	Ventricular tachycardia	34	Cardiac Arrhythmias and Related Conditions	I472	Ventricular tachycardia	Diseases of the circulatory system	Yes	non-cancer
C0011574	Involutional depression	35	Mood and Behavioral Disorders				Yes	non-cancer
C0011581	Depression	35	Mood and Behavioral Disorders				Yes	non-cancer
C0005586	Bipolar affective disorder	35	Mood and Behavioral Disorders	F319	Bipolar disorder, unspecified	Mental, Behavioral and Neurodevelopmental disorders	Yes	non-cancer
C0525045	Mood disorder	35	Mood and Behavioral Disorders	F39	Unspecified mood [affective] disorder	Mental, Behavioral and Neurodevelopmental disorders	Yes	non-cancer
C0033958	Brief reactive psychosis	35	Mood and Behavioral Disorders				Yes	non-cancer
C1263846	Attention deficit hyperactivity disorder	35	Mood and Behavioral Disorders	F909	Attention-deficit hyperactivity disorder, unspecified type	Mental, Behavioral and Neurodevelopmental disorders	Yes	non-cancer
C0011603	Dermatitis	36	Dermatological and Urological Disorders	L309	Dermatitis, unspecified	Diseases of the skin and subcutaneous tissue	No
C0002171	Patchy alopecia	36	Dermatological and Urological Disorders	L639	Alopecia areata, unspecified	Diseases of the skin and subcutaneous tissue	No
C0013595	Eczema	36	Dermatological and Urological Disorders				No
C0282488	Interstitial cystitis	36	Dermatological and Urological Disorders				No
C0013295	Duodenal ulcer	37	Gastrointestinal Ulcer-related Disorders				Yes	non-cancer
C0079487	Helicobacter Infection	37	Gastrointestinal Ulcer-related Disorders				Yes	non-cancer
C0030920	Peptic ulcer	37	Gastrointestinal Ulcer-related Disorders				Yes	non-cancer
C0038358	Gastric ulcer	37	Gastrointestinal Ulcer-related Disorders				Yes	non-cancer
C0043515	Zollinger-Ellison syndrome	37	Gastrointestinal Ulcer-related Disorders				Yes	non-cancer
C0027121	Myositis	38	Inflammatory and Systemic Disorders	M609	Myositis, unspecified	Diseases of the musculoskeletal system and connective tissue	No
C0003962	Ascites	38	Inflammatory and Systemic Disorders				No
C0017160	gastroenteritis	38	Inflammatory and Systemic Disorders				No
C0020676	Hypothyroidism	38	Inflammatory and Systemic Disorders	E039	Hypothyroidism, unspecified	Endocrine, nutritional and metabolic diseases	No
C0042384	Vasculitis	38	Inflammatory and Systemic Disorders				No
C0010823	Cytomegalovirus infection	38	Inflammatory and Systemic Disorders	B259	Cytomegaloviral disease, unspecified	Certain infectious and parasitic diseases	No
C0003864	Arthritis	38	Inflammatory and Systemic Disorders				No
C0041296	Tuberculosis	38	Inflammatory and Systemic Disorders				No
C0041582	Ulcerative	38	Inflammatory and Systemic Disorders				No
C0002962	Angina pectoris	38	Inflammatory and Systemic Disorders	I209	Angina pectoris, unspecified	Diseases of the circulatory system	No
C0003838	Arterial occlusive disease	38	Inflammatory and Systemic Disorders				No
C0007820	Cerebrovascular disorder	38	Inflammatory and Systemic Disorders	I679	Cerebrovascular disease, unspecified	Diseases of the circulatory system	No
C0021400	Influenza	38	Inflammatory and Systemic Disorders				No
C0014457	Eosinophilia	38	Inflammatory and Systemic Disorders				No
C0026764	Multiple myeloma	39	Hematologic and Lymphoid Neoplasms				Yes	cancer
C0023434	B-cell chronic lymphocytic leukemia	39	Hematologic and Lymphoid Neoplasms				Yes	cancer
C0004509	Azoospermia	39	Hematologic and Lymphoid Neoplasms				Yes	cancer
C1961099	T-cell acute lymphoblastic leukemia	39	Hematologic and Lymphoid Neoplasms				Yes	cancer
C0039101	Synovial sarcoma	39	Hematologic and Lymphoid Neoplasms				Yes	cancer
C0019829	Classic Hodgkin lymphoma	39	Hematologic and Lymphoid Neoplasms				Yes	cancer
C0023467	Acute myeloid leukemia	39	Hematologic and Lymphoid Neoplasms				Yes	cancer
C0079744	Malignant lymphoma, large B-cell, diffuse	39	Hematologic and Lymphoid Neoplasms				Yes	cancer
C0024302	Reticulum cell sarcoma	39	Hematologic and Lymphoid Neoplasms				Yes	cancer
C0151744	Myocardial ischemia	40	Cardiovascular and Metabolic Disorders				Yes	non-cancer
C0027051	Myocardial infarction	40	Cardiovascular and Metabolic Disorders				Yes	non-cancer
C0028754	Obesity	40	Cardiovascular and Metabolic Disorders	E669	Obesity, unspecified	Endocrine, nutritional and metabolic diseases	Yes	non-cancer
C0022116	Ischemia	40	Cardiovascular and Metabolic Disorders				Yes	non-cancer
C0004153	Atherosclerosis	40	Cardiovascular and Metabolic Disorders				Yes	non-cancer
C0011849	Diabetes mellitus	40	Cardiovascular and Metabolic Disorders				Yes	non-cancer
C0038454	Stroke	40	Cardiovascular and Metabolic Disorders				Yes	non-cancer
C0020538	Hypertensive disorder	40	Cardiovascular and Metabolic Disorders				Yes	non-cancer
C0016059	Fibrosis	40	Cardiovascular and Metabolic Disorders				Yes	non-cancer
C0018801	Heart failure	40	Cardiovascular and Metabolic Disorders	I509	Heart failure, unspecified	Diseases of the circulatory system	Yes	non-cancer
C0011860	Type II diabetes mellitus	40	Cardiovascular and Metabolic Disorders				Yes	non-cancer
C0021368	Inflammation	40	Cardiovascular and Metabolic Disorders				Yes	non-cancer
C0024117	Chronic obstructive pulmonary disease	41	Immunological and Respiratory Disorders	J449	Chronic obstructive pulmonary disease, unspecified	Diseases of the respiratory system	Yes	non-cancer
C0004096	Asthma	41	Immunological and Respiratory Disorders				Yes	non-cancer
C0032285	Pneumonia	41	Immunological and Respiratory Disorders	J189	Pneumonia, unspecified organism	Diseases of the respiratory system	Yes	non-cancer
C0009324	Ulcerative colitis	41	Immunological and Respiratory Disorders				Yes	non-cancer
C0026769	Multiple sclerosis	41	Immunological and Respiratory Disorders	G35	Multiple sclerosis	Diseases of the nervous system	Yes	non-cancer
C0037274	Skin disorder	41	Immunological and Respiratory Disorders				Yes	non-cancer
C0004364	Autoimmune disease	41	Immunological and Respiratory Disorders				Yes	non-cancer
C0009319	Colitis	41	Immunological and Respiratory Disorders				Yes	non-cancer
C0020517	Allergy	41	Immunological and Respiratory Disorders				Yes	non-cancer
C0010346	Crohn disease	41	Immunological and Respiratory Disorders				Yes	non-cancer
C0021390	Inflammatory bowel disease	41	Immunological and Respiratory Disorders				Yes	non-cancer
C0024141	Systemic lupus erythematosus	41	Immunological and Respiratory Disorders	M329	Systemic lupus erythematosus, unspecified	Diseases of the musculoskeletal system and connective tissue	Yes	non-cancer
C0033860	Psoriasis	41	Immunological and Respiratory Disorders	L409	Psoriasis, unspecified	Diseases of the skin and subcutaneous tissue	Yes	non-cancer
C0019693	Human immunodeficiency virus infection	41	Immunological and Respiratory Disorders				Yes	non-cancer
C0003873	Rheumatoid arthritis	41	Immunological and Respiratory Disorders	M069	Rheumatoid arthritis, unspecified	Diseases of the musculoskeletal system and connective tissue	Yes	non-cancer
C0005426	Biliary tract neoplasm	42	Neoplastic and Metastatic Conditions				No
C0007134	Renal cell carcinoma	42	Neoplastic and Metastatic Conditions				No
C0042138	Neoplasm of uterus	42	Neoplastic and Metastatic Conditions				No
C0027627	Metastasis	42	Neoplastic and Metastatic Conditions				No
C0018671	Head and Neck Neoplasms	42	Neoplastic and Metastatic Conditions				No
C0026846	Muscle atrophy	43	Neuromuscular and Developmental Disorders				No
C0333641	Atrophy	43	Neuromuscular and Developmental Disorders				No
C0027794	Neural tube defect	43	Neuromuscular and Developmental Disorders				No
C0023479	Acute myelomonocytic leukemia M4	44	Hematologic and Lymphoid Neoplasms - Subtypes				Yes	cancer
C0005699	Blast phase chronic myelogenous leukemia, BCR-ABL1 positive	44	Hematologic and Lymphoid Neoplasms - Subtypes				Yes	cancer
C0020981	Angioimmunoblastic T-cell lymphoma	44	Hematologic and Lymphoid Neoplasms - Subtypes				Yes	cancer
C0023465	Acute monocytic leukemia	44	Hematologic and Lymphoid Neoplasms - Subtypes				Yes	cancer
C0024301	Follicular lymphoma	44	Hematologic and Lymphoid Neoplasms - Subtypes				Yes	cancer
C0085090	AIDS-Related Lymphoma	44	Hematologic and Lymphoid Neoplasms - Subtypes				Yes	cancer
C0023448	Lymphoid leukemia	44	Hematologic and Lymphoid Neoplasms - Subtypes				Yes	cancer
C1835192	Macroglobulinemia, Waldenstrom, susceptibility to, 1	44	Hematologic and Lymphoid Neoplasms - Subtypes				Yes	cancer
C0001206	Acromegaly	45	Bone and Connective Tissue Disorders				Yes	non-cancer
C0016065	Polyostotic fibrous dysplasia of bone	45	Bone and Connective Tissue Disorders	Q781	Polyostotic fibrous dysplasia	Congenital malformations, deformations and chromosomal abnormalities	Yes	non-cancer
C0035579	Rickets	45	Bone and Connective Tissue Disorders				Yes	non-cancer
C0013608	Cardiac edema	45	Bone and Connective Tissue Disorders				Yes	non-cancer
C1633750	Osteitis deformans associated with another disorder	45	Bone and Connective Tissue Disorders				Yes	non-cancer
C0029434	Osteogenesis imperfecta	45	Bone and Connective Tissue Disorders	Q780	Osteogenesis imperfecta	Congenital malformations, deformations and chromosomal abnormalities	Yes	non-cancer
C0029454	Osteopetrosis	45	Bone and Connective Tissue Disorders	Q782	Osteopetrosis	Congenital malformations, deformations and chromosomal abnormalities	Yes	non-cancer
C0010276	Craniopharyngioma	46	Rare and Uncommon Neoplasms				Yes	cancer
C0206624	Hepatoblastoma	46	Rare and Uncommon Neoplasms	C222	Hepatoblastoma	Neoplasms	Yes	cancer
C0036631	Seminoma	46	Rare and Uncommon Neoplasms				Yes	cancer
C4721414	Mantle Cell Lymphoma	46	Rare and Uncommon Neoplasms				Yes	cancer
C3642324	Uterine ligament papillary cystadenoma associated with von Hippel-Lindau disease	46	Rare and Uncommon Neoplasms				Yes	cancer
C0039590	Testicular neoplasm	46	Rare and Uncommon Neoplasms				Yes	cancer
C0238198	Gastrointestinal stroma tumor	46	Rare and Uncommon Neoplasms				Yes	cancer
C0035335	Retinoblastoma	46	Rare and Uncommon Neoplasms				Yes	cancer
C0007129	Cutaneous neuroendocrine carcinoma	46	Rare and Uncommon Neoplasms				Yes	cancer
C0018923	Angiosarcoma	46	Rare and Uncommon Neoplasms				Yes	cancer
C0008313	Sclerosing cholangitis	47	Hepatobiliary and Vascular Inflammatory Disorders				No
C0003510	Aortitis syndrome	47	Hepatobiliary and Vascular Inflammatory Disorders				No
C0042029	Urinary tract infectious disease	47	Hepatobiliary and Vascular Inflammatory Disorders	N390	Urinary tract infection, site not specified	Diseases of the genitourinary system	No
C0008312	Primary biliary cirrhosis	47	Hepatobiliary and Vascular Inflammatory Disorders	K743	Primary biliary cirrhosis	Diseases of the digestive system	No
C0206141	Idiopathic hypereosinophilic syndrome	48	Hematologic and Oncological Disorders				No
C0024899	Mastocytosis	48	Hematologic and Oncological Disorders	Q822	Congenital cutaneous mastocytosis	Congenital malformations, deformations and chromosomal abnormalities	No
C0349639	Juvenile myelomonocytic leukemia	48	Hematologic and Oncological Disorders				No
C0028326	Noonan syndrome	48	Hematologic and Oncological Disorders				No
C0023492	T-cell leukemia	48	Hematologic and Oncological Disorders				No
C0206180	Anaplastic large cell lymphoma	48	Hematologic and Oncological Disorders				No
C0027022	Myeloproliferative disorder	48	Hematologic and Oncological Disorders				No
C0032463	Polycythemia vera	48	Hematologic and Oncological Disorders	D45	Polycythemia vera	Neoplasms	No
C0026987	Myelofibrosis with myeloid metaplasia	48	Hematologic and Oncological Disorders				No
C0023487	Acute promyelocytic leukemia	48	Hematologic and Oncological Disorders				No
C0002940	Vascular dilatation	49	Cardiovascular and Neurological Disorders	I729	Aneurysm of unspecified site	Diseases of the circulatory system	No
C0023418	Leukemia	49	Cardiovascular and Neurological Disorders				No
C0026650	Abnormality of movement	49	Cardiovascular and Neurological Disorders				No
C0026848	Myopathy	49	Cardiovascular and Neurological Disorders	G729	Myopathy, unspecified	Diseases of the nervous system	No
C0206754	Neuroendocrine neoplasm	49	Cardiovascular and Neurological Disorders				No
C0018799	Heart disease	49	Cardiovascular and Neurological Disorders	I519	Heart disease, unspecified	Diseases of the circulatory system	No
C0014544	Epilepsy	49	Cardiovascular and Neurological Disorders				No
C0024299	Lymphoma	49	Cardiovascular and Neurological Disorders				No
C0010481	Cushing syndrome	50	Endocrine and Metabolic Disorders	E249	Cushing's syndrome, unspecified	Endocrine, nutritional and metabolic diseases	No
C0020598	Hypocalcemia	50	Endocrine and Metabolic Disorders				No
C0020626	Hypoparathyroidism	50	Endocrine and Metabolic Disorders	E209	Hypoparathyroidism, unspecified	Endocrine, nutritional and metabolic diseases	No
C0020621	Hypokalemia	50	Endocrine and Metabolic Disorders	E876	Hypokalemia	Endocrine, nutritional and metabolic diseases	No
C0020461	Hyperkalemia	50	Endocrine and Metabolic Disorders	E875	Hyperkalemia	Endocrine, nutritional and metabolic diseases	No
C0020540	Malignant hypertension	50	Endocrine and Metabolic Disorders				No
C0020428	Hyperaldosteronism	50	Endocrine and Metabolic Disorders	E269	Hyperaldosteronism, unspecified	Endocrine, nutritional and metabolic diseases	No
C0035344	Retinopathy of prematurity	50	Endocrine and Metabolic Disorders				No
C0011880	Diabetic ketoacidosis	50	Endocrine and Metabolic Disorders				No
C0393626	Opsoclonus-myoclonus syndrome	51	Neurological Autoimmune Disorders				No
C0026896	Myasthenia gravis	51	Neurological Autoimmune Disorders				No
C0085292	Stiff-man syndrome	51	Neurological Autoimmune Disorders				No
C0027873	Neuromyelitis optica	51	Neurological Autoimmune Disorders	G360	Neuromyelitis optica [Devic]	Diseases of the nervous system	No
C0020437	Hypercalcemia	52	Autoimmune and Hematologic Disorders				No
C3277701	VITILIGO-ASSOCIATED MULTIPLE AUTOIMMUNE DISEASE SUSCEPTIBILITY 6	52	Autoimmune and Hematologic Disorders				No
C0002893	Refractory anemia	52	Autoimmune and Hematologic Disorders				No
C0948480	Coronary restenosis	52	Autoimmune and Hematologic Disorders				No
C0011633	Dermatomyositis	52	Autoimmune and Hematologic Disorders				No
C0015625	Fanconi anemia	52	Autoimmune and Hematologic Disorders				No
C0079218	Desmoid tumor	52	Autoimmune and Hematologic Disorders				No
C0027059	Myocarditis	52	Autoimmune and Hematologic Disorders	I514	Myocarditis, unspecified	Diseases of the circulatory system	No
C0032227	Pleural effusion	52	Autoimmune and Hematologic Disorders				No
C0085655	Polymyositis	52	Autoimmune and Hematologic Disorders				No
C0011644	Scleroderma	52	Autoimmune and Hematologic Disorders				No
C0024530	Malaria	52	Autoimmune and Hematologic Disorders	B54	Unspecified malaria	Certain infectious and parasitic diseases	No
C0003872	Psoriatic arthritis	52	Autoimmune and Hematologic Disorders				No
C0023281	Leishmaniasis	52	Autoimmune and Hematologic Disorders	B559	Leishmaniasis, unspecified	Certain infectious and parasitic diseases	No
C0003128	Anovulation	53	Endocrine and Reproductive Dysfunction				No
C0020459	Hyperinsulinemia	53	Endocrine and Reproductive Dysfunction				No
C0152020	Gastroparesis	53	Endocrine and Reproductive Dysfunction				No
C0021361	Female infertility	53	Endocrine and Reproductive Dysfunction	N979	Female infertility, unspecified	Diseases of the genitourinary system	No
C0338451	Frontotemporal dementia	54	Neurodegenerative Dementias				No
C0236642	Pick disease	54	Neurodegenerative Dementias				No
C0017605	Angle-closure glaucoma	55	Glaucomatous Eye Conditions				No
C0028840	Ocular hypertension	55	Glaucomatous Eye Conditions				No
C0206368	Pseudoexfoliation glaucoma	55	Glaucomatous Eye Conditions				No
C2881001	Low tension glaucoma of left eye	55	Glaucomatous Eye Conditions				No
C0020476	Hyperlipoproteinemia	56	Lipid and Neonatal Disorders				No
C0813230	Hypertriglyceridemia	56	Lipid and Neonatal Disorders				No
C4751518	Neonatal antiphospholipid syndrome	56	Lipid and Neonatal Disorders				No
C0021359	Infertility	57	Metabolic and Reproductive Disorders				No
C0020456	Hyperglycemia	57	Metabolic and Reproductive Disorders	R739	Hyperglycemia, unspecified	Symptoms, signs and abnormal clinical and laboratory findings, not elsewhere classified	No
C0020615	Hypoglycemia	57	Metabolic and Reproductive Disorders	E162	Hypoglycemia, unspecified	Endocrine, nutritional and metabolic diseases	No
C0037268	Abnormality of the skin	57	Metabolic and Reproductive Disorders	Q829	Congenital malformation of skin, unspecified	Congenital malformations, deformations and chromosomal abnormalities	No
C0025517	Metabolic disease	57	Metabolic and Reproductive Disorders	E889	Metabolic disorder, unspecified	Endocrine, nutritional and metabolic diseases	No
C0271650	Glucose intolerance	57	Metabolic and Reproductive Disorders				No
C0020564	Hypertrophy	57	Metabolic and Reproductive Disorders				No
C0020507	Hyperplasia	57	Metabolic and Reproductive Disorders				No
C0085207	Gestational diabetes	57	Metabolic and Reproductive Disorders				No
C0021364	Male infertility	57	Metabolic and Reproductive Disorders				No
C0021655	Insulin resistance	57	Metabolic and Reproductive Disorders				No
C0042487	Venous thrombosis	58	Thrombotic Disorders				No
C0034065	Pulmonary embolism	58	Thrombotic Disorders				No
C0040038	Thromboembolism	58	Thrombotic Disorders				No
C1861172	Venous thromboembolism	58	Thrombotic Disorders				No
C0019112	Hemorrhoid	59	Gastrointestinal and Environmental Disorders				No
C0282550	Persian gulf syndrome	59	Gastrointestinal and Environmental Disorders				No
C0522224	Paralysis	60	Neurological and Behavioral Disorders				No
C0001973	Alcohol dependence	60	Neurological and Behavioral Disorders				No
C0002726	Amyloidosis	60	Neurological and Behavioral Disorders	E859	Amyloidosis, unspecified	Endocrine, nutritional and metabolic diseases	No
C0497327	Dementia	60	Neurological and Behavioral Disorders				No
C0003469	anxiety disorder	60	Neurological and Behavioral Disorders	F419	Anxiety disorder, unspecified	Mental, Behavioral and Neurodevelopmental disorders	No
C0079773	Primary cutaneous T-cell lymphoma	61	Neoplastic and Dermatological Disorders				No
C0206681	Clear cell adenocarcinoma	61	Neoplastic and Dermatological Disorders				No
C0040100	Thymoma	61	Neoplastic and Dermatological Disorders				No
C0022783	Vulvar lichen sclerosus	61	Neoplastic and Dermatological Disorders	N904	Leukoplakia of vulva	Diseases of the genitourinary system	No
C0027708	Nephroblastoma	61	Neoplastic and Dermatological Disorders				No
C0026640	Mouth neoplasm	62	Head and Neck Neoplasms and Related Conditions				Yes	cancer
C0030354	Papilloma	62	Head and Neck Neoplasms and Related Conditions				Yes	cancer
C0040411	Neoplasm of the tongue	62	Head and Neck Neoplasms and Related Conditions				Yes	cancer
C0017168	Gastroesophageal reflux disease	62	Head and Neck Neoplasms and Related Conditions				Yes	cancer
C0007117	Basal cell carcinoma	62	Head and Neck Neoplasms and Related Conditions				Yes	cancer
C1261473	Sarcoma	62	Head and Neck Neoplasms and Related Conditions				Yes	cancer
C0029172	Oral submucous fibrosis	62	Head and Neck Neoplasms and Related Conditions	K135	Oral submucous fibrosis	Diseases of the digestive system	Yes	cancer
C0032927	Precancerous condition	62	Head and Neck Neoplasms and Related Conditions				Yes	cancer
C0040136	Neoplasm of the thyroid gland	62	Head and Neck Neoplasms and Related Conditions				Yes	cancer
C0206698	Cholangiocarcinoma	62	Head and Neck Neoplasms and Related Conditions				Yes	cancer
C0878666	Analbuminemia	63	Neurological and Vascular Disorders				No
C0025290	Aseptic meningitis	63	Neurological and Vascular Disorders				No
C0917804	Cerebral arteriovenous malformation	63	Neurological and Vascular Disorders	Q282	Arteriovenous malformation of cerebral vessels	Congenital malformations, deformations and chromosomal abnormalities	No
C0002965	Intermediate coronary syndrome	64	Cardiovascular and Dermatological Conditions	I200	Unstable angina	Diseases of the circulatory system	No
C0014869	Esophagitides, Peptic	64	Cardiovascular and Dermatological Conditions				No
C0030805	Bullous pemphigoid	64	Cardiovascular and Dermatological Conditions	L120	Bullous pemphigoid	Diseases of the skin and subcutaneous tissue	No
C0005967	Bone Neoplasm	65	Neoplastic and Ophthalmic Conditions				No
C0007099	In situ carcinoma	65	Neoplastic and Ophthalmic Conditions	D099	Carcinoma in situ, unspecified	Neoplasms	No
C0339573	Primary open angle glaucoma	65	Neoplastic and Ophthalmic Conditions				No
C0339143	Thyroid eye disease	65	Neoplastic and Ophthalmic Conditions				No
C0023269	Leiomyosarcoma	65	Neoplastic and Ophthalmic Conditions				No
C0035235	respiratory syncytial virus infection	66	Infectious and Immune-Mediated Conditions				No
C0002874	Aplastic anemia	66	Infectious and Immune-Mediated Conditions	D619	Aplastic anemia, unspecified	Diseases of the blood and blood-forming organs and certain disorders involving the immune mechanism	No
C0007570	Celiac disease	66	Infectious and Immune-Mediated Conditions	K900	Celiac disease	Diseases of the digestive system	No
C0019163	Hepatitis B virus infection	66	Infectious and Immune-Mediated Conditions				No
C4721555	Autoimmune hepatitis	66	Infectious and Immune-Mediated Conditions	K754	Autoimmune hepatitis	Diseases of the digestive system	No
C0001175	AIDS	66	Infectious and Immune-Mediated Conditions				No
C0003615	Appendicitis	66	Infectious and Immune-Mediated Conditions	K37	Unspecified appendicitis	Diseases of the digestive system	No
C0018133	Graft versus host disease	66	Infectious and Immune-Mediated Conditions				No
C0524909	Chronic hepatitis B virus infection	66	Infectious and Immune-Mediated Conditions				No
C0376532	Rolandic epilepsy	67	Epilepsy and Seizure Disorders				No
C0282512	Acquired epileptic aphasia	67	Epilepsy and Seizure Disorders				No
C0014868	Esophagitis	68	Esophageal Disorders				No
C0014866	Esophageal stenosis	68	Esophageal Disorders				No
C0341934	Transient hypertension of pregnancy	69	Hypertensive Disorders				No
C0020545	Renovascular hypertension	69	Hypertensive Disorders	I150	Renovascular hypertension	Diseases of the circulatory system	No
C4321245	Cleft lip	70	Orofacial Clefts				No
C2981150	Cleft palate	70	Orofacial Clefts	Q355	Cleft hard palate with cleft soft palate	Congenital malformations, deformations and chromosomal abnormalities	No
C0034091	Pulmonary venoocclusive disease	71	Pulmonary Vascular Disorders and Endocrine Abnormalities				No
C0206081	Hyperandrogenism	71	Pulmonary Vascular Disorders and Endocrine Abnormalities				No
